# Supplementary material for: Hypomethylation mediates genetic association with the major histocompatibility complex genes in Sjögren’s syndrome
Source: PLoS One. 2021 Apr 22;16(4):e0248429. doi: 10.1371/journal.pone.0248429 (PMC8062105; doi:10.1371/journal.pone.0248429)
Supplement: S1 Table — (A) The DMRs listed satisfy fwerArea ≤ 0.05 with least two CpG sites. The location relative to the DMR’s closest gene are listed in the “gene” and “region” columns respectively. The column “value” is the average linear regression coefficients across DMR CpG sites, “area” is the absolute sum of linear regression coefficients for DMR CpG sites, “fwerArea” is the proportion of bootstraps with at least one candidate DMR area greater than observed DMR area, and “p.valueArea” is proportion of bootstraps with maximum bump area exceeding the observed area. For CpG site “island location”, “N_Shore” = north shore, “S_Shore” = south shore, “N_Shelf” = north shelf, and “S_Shelf” = south shelf, and “OpenSea” = open sea. (B) CpG probes corresponding to each DMR. (XLSX) [file pone.0248429.s006.xlsx]

## Sheet: DMR
gene	region	gene length	chromosome	start	end	value	area	number CpGs	island location	fwerArea	p.valueArea	description
PLA2G7	inside	31377	chr6	46702983	46703225	1.53391	6.13565	4	Island	0	0	The protein encoded by this gene is a secreted enzyme that catalyzes the degradation of platelet-activating factor to biologically inactive products. Defects in this gene are a cause of platelet-activating factor acetylhydrolase deficiency. Two transcript variants encoding the same protein have been found for this gene.[provided by RefSeq, Dec 2009]
SPIDR	inside	52648	chr8	48648813	48649326	1.41313	5.65251	4	N_Shore	0	0
VGLL4	inside	164676	chr3	11623526	11624023	1.24737	4.98949	4	OpenSea	0	0
PCDHA9	inside	164572	chr5	140306181	140306213	1.20412	4.81648	4	Island	0	0	This gene is a member of the protocadherin alpha gene cluster, one of three related gene clusters tandemly linked on chromosome five that demonstrate an unusual genomic organization similar to that of B-cell and T-cell receptor gene clusters. The alpha gene cluster is composed of 15 cadherin superfamily genes related to the mouse CNR genes and consists of 13 highly similar and 2 more distantly re…
PSTPIP2	overlaps 5'	88748	chr18	43651835	43652255	1.1871	4.74839	4	Island	0	0
WNT9B	overlaps 5'	35128	chr17	44928967	44929215	1.18243	4.72971	4	Island	0	0	The WNT gene family consists of structurally related genes that encode secreted signaling proteins. These proteins have been implicated in oncogenesis and in several developmental processes, including regulation of cell fate and patterning during embryogenesis. This gene is a member of the WNT gene family. Study of its expression in the teratocarcinoma cell line NT2 suggests that it may be implic…
CD6	overlaps 5'	48735	chr11	60738995	60739172	-1.14523	4.58092	4	OpenSea	0	0	This gene encodes a protein found on the outer membrane of T-lymphocytes as well as some other immune cells. The encoded protein contains three scavenger receptor cysteine-rich (SRCR) domains and a binding site for an activated leukocyte cell adhesion molecule. The gene product is important for continuation of T cell activation. This gene may be associated with susceptibility to multiple sclerosi…
PIK3CD	inside	77382	chr1	9714397	9714845	-1.13701	4.54805	4	S_Shore	0	0	Phosphoinositide 3-kinases (PI3Ks) phosphorylate inositol lipids and are involved in the immune response. The protein encoded by this gene is a class I PI3K found primarily in leukocytes. Like other class I PI3Ks (p110-alpha p110-beta, and p110-gamma), the encoded protein binds p85 adapter proteins and GTP-bound RAS. However, unlike the other class I PI3Ks, this protein phosphorylates itself, not…
CCDC80	inside	33964	chr3	112359488	112359557	1.11197	4.44787	4	OpenSea	0	0
ZFP42	promoter	9274	chr4	188916724	188916867	1.10826	4.43303	4	Island	0	0
DOCK9	inside	230508	chr13	99630462	99630583	1.0979	4.3916	4	OpenSea	0	0
POPDC3	promoter	22083	chr6	105628000	105628022	1.07754	4.31017	4	S_Shore	0	0	This gene encodes a member of the POP family of proteins containing three putative transmembrane domains. This gene is expressed in cardiac and skeletal muscle and may play an important role in these tissues during development. Alternatively spliced transcript variants have been found. [provided by RefSeq, Nov 2008]
PID1	overlaps 5'	247368	chr2	230135789	230136146	1.48982	4.46947	3	Island	0	0
DOCK2	inside	379433	chr5	169407439	169407753	1.44387	4.33161	3	OpenSea	0	0	The protein encoded by this gene belongs to the CDM protein family. It is specifically expressed in hematopoietic cells and is predominantly expressed in peripheral blood leukocytes. The protein is involved in remodeling of the actin cytoskeleton required for lymphocyte migration in response to chemokine signaling. It activates members of the Rho family of GTPases, for example RAC1 and RAC2, by a…
FAM13A	inside	343415	chr4	89978251	89978566	1.35765	4.07295	3	OpenSea	0	0
GBP4	overlaps 5'	17802	chr1	89664545	89664782	-1.33728	4.01183	3	OpenSea	0	0	Guanylate-binding proteins, such as GBP4, are induced by interferon and hydrolyze GTP to both GDP and GMP (Vestal, 2005 [PubMed 16108726]).[supplied by OMIM, Dec 2008]
WNK4	promoter	16435	chr17	40932508	40932520	1.33054	3.99161	3	Island	0	0	This gene encodes a member of the WNK family of serine-threonine protein kinases. The kinase is part of the tight junction complex in kidney cells, and regulates the balance between NaCl reabsorption and K(+) secretion. The kinase regulates the activities of several types of ion channels, cotransporters, and exchangers involved in electrolyte flux in epithelial cells. Mutations in this gene resul…
HOXB3	inside	41399	chr17	46651225	46651722	1.29228	3.87684	3	N_Shelf	0	0	This gene is a member of the Antp homeobox family and encodes a nuclear protein with a homeobox DNA-binding domain. It is included in a cluster of homeobox B genes located on chromosome 17. The encoded protein functions as a sequence-specific transcription factor that is involved in development. Increased expression of this gene is associated with a distinct biologic subset of acute myeloid leuke…
KBTBD11	inside	33065	chr8	1949246	1949342	1.29147	3.8744	3	Island	0	0
LY75-CD302	inside	136128	chr2	160655036	160655081	1.285	3.85499	3	S_Shore	0	0	This locus represents naturally occurring read-through transcription between the neighboring lymphocyte antigen 75 (LY75) and CD302 molecule (CD302) genes. Alternative splicing results in multiple transcript variants encoding fusion products that share sequence identity with each individual gene product. [provided by RefSeq, Nov 2010]
XAF1	inside	19808	chr17	6659364	6659562	-1.27504	3.82512	3	OpenSea	0	0	This gene encodes a protein which binds to and counteracts the inhibitory effect of a member of the IAP (inhibitor of apoptosis) protein family. IAP proteins bind to and inhibit caspases which are activated during apoptosis. The proportion of IAPs and proteins which interfere with their activity, such as the encoded protein, affect the progress of the apoptosis signaling pathway. Multiple transcr…
SPIDR	inside	81913	chr8	48572447	48572557	1.25112	3.75337	3	OpenSea	0	0
ZMYND8	inside	58586	chr20	45947025	45947226	1.24796	3.74387	3	OpenSea	0	0	The protein encoded by this gene is a receptor for activated C-kinase (RACK) protein. The encoded protein has been shown to bind in vitro to activated protein kinase C beta I. In addition, this protein is a cutaneous T-cell lymphoma-associated antigen. Finally, the protein contains a bromodomain and two zinc fingers, and is thought to be a transcriptional regulator. Multiple transcript variants e…
ADGRA1	inside	60746	chr10	134901279	134901297	1.24426	3.73277	3	Island	0	0	This gene encodes a protein that belongs to the adhesion family of G-protein-coupled receptors. Members of this family function in several sensory systems and regulate blood pressure, immune responses, food intake and development. A similar protein in rodents is thought to play a role in in the regulation of neuronal signaling pathways. Several alternatively spliced transcript variants of this ge…
EVL	inside	120735	chr14	100531591	100532036	-1.18373	3.55119	3	OpenSea	0	0
HLA-E	inside	4693	chr6	30458586	30458730	-1.17823	3.5347	3	S_Shore	0	0	HLA-E belongs to the HLA class I heavy chain paralogues. This class I molecule is a heterodimer consisting of a heavy chain and a light chain (beta-2 microglobulin). The heavy chain is anchored in the membrane. HLA-E binds a restricted subset of peptides derived from the leader peptides of other class I molecules. The heavy chain is approximately 45 kDa and its gene contains 8 exons. Exon one enc…
LINC00472	overlaps 5'	6299	chr6	72130209	72130547	1.17222	3.51667	3	Island	0	0
VPS13D	inside	102214	chr1	12538455	12538678	1.17122	3.51365	3	OpenSea	0	0	This gene encodes a protein belonging to the vacuolar-protein-sorting-13 gene family. In yeast, vacuolar-protein-sorting-13 proteins are involved in trafficking of membrane proteins between the trans-Golgi network and the prevacuolar compartment. While several transcript variants may exist for this gene, the full-length natures of only two have been described to date. These two represent the majo…
RIN2	promoter	115938	chr20	19867136	19867145	1.16092	3.48277	3	OpenSea	0	0	The RAB5 protein is a small GTPase involved in membrane trafficking in the early endocytic pathway. The protein encoded by this gene binds the GTP-bound form of the RAB5 protein preferentially over the GDP-bound form, and functions as a guanine nucleotide exchange factor for RAB5. The encoded protein is found primarily as a tetramer in the cytoplasm and does not bind other members of the RAB fami…
ERBB2	inside	40522	chr17	37856217	37856230	1.15952	3.47855	3	N_Shore	0	0	This gene encodes a member of the epidermal growth factor (EGF) receptor family of receptor tyrosine kinases. This protein has no ligand binding domain of its own and therefore cannot bind growth factors. However, it does bind tightly to other ligand-bound EGF receptor family members to form a heterodimer, stabilizing ligand binding and enhancing kinase-mediated activation of downstream signallin…
IFI44L	promoter	25742	chr1	79085586	79085765	1.15935	3.47804	3	OpenSea	0	0
PSMB9	inside	5690	chr6	32822911	32823116	-1.15792	3.47376	3	S_Shore	0	0	The proteasome is a multicatalytic proteinase complex with a highly ordered ring-shaped 20S core structure. The core structure is composed of 4 rings of 28 non-identical subunits; 2 rings are composed of 7 alpha subunits and 2 rings are composed of 7 beta subunits. Proteasomes are distributed throughout eukaryotic cells at a high concentration and cleave peptides in an ATP/ubiquitin-dependent pro…
CDC73	inside	132854	chr1	193155273	193155806	1.14109	3.42327	3	OpenSea	0	0	This gene encodes a tumor suppressor that is involved in transcriptional and post-transcriptional control pathways. The protein is a component of the the PAF protein complex, which associates with the RNA polymerase II subunit POLR2A and with a histone methyltransferase complex. This protein appears to facilitate the association of 3' mRNA processing factors with actively-transcribed chromatin. M…
FOXE3	inside	1980	chr1	47882265	47882322	1.14074	3.42221	3	Island	0	0	This intronless gene belongs to the forkhead family of transcription factors, which is characterized by a distinct forkhead domain. The protein encoded functions as a lens-specific transcription factor and plays an important role in vertebrate lens formation. Mutations in this gene are associated with anterior segment mesenchymal dysgenesis and congenital primary aphakia. [provided by RefSeq, Dec…
CYREN	inside	78461	chr7	134832770	134832850	-1.13592	3.40777	3	OpenSea	0	0
TAP1	inside	8762	chr6	32813448	32813531	-1.13391	3.40172	3	S_Shore	0	0	The membrane-associated protein encoded by this gene is a member of the superfamily of ATP-binding cassette (ABC) transporters. ABC proteins transport various molecules across extra- and intra-cellular membranes. ABC genes are divided into seven distinct subfamilies (ABC1, MDR/TAP, MRP, ALD, OABP, GCN20, White). This protein is a member of the MDR/TAP subfamily. Members of the MDR/TAP subfamily a…
LTA	inside	2224	chr6	31539973	31539998	-1.13319	3.39957	3	OpenSea	0	0	The encoded protein, a member of the tumor necrosis factor family, is a cytokine produced by lymphocytes. The protein is highly inducible, secreted, and forms heterotrimers with lymphotoxin-beta which anchor lymphotoxin-alpha to the cell surface. This protein also mediates a large variety of inflammatory, immunostimulatory, and antiviral responses, is involved in the formation of secondary lympho…
GRB7	inside	8514	chr17	37895771	37896063	1.11612	3.34837	3	OpenSea	0	0	The product of this gene belongs to a small family of adapter proteins that are known to interact with a number of receptor tyrosine kinases and signaling molecules. This gene encodes a growth factor receptor-binding protein that interacts with epidermal growth factor receptor (EGFR) and ephrin receptors. The protein plays a role in the integrin signaling pathway and cell migration by binding wit…
FBXL13	inside	261980	chr7	102553432	102553457	1.09237	3.27711	3	OpenSea	0	0	Members of the F-box protein family, such as FBXL13, are characterized by an approximately 40-amino acid F-box motif. SCF complexes, formed by SKP1 (MIM 601434), cullin (see CUL1; MIM 603134), and F-box proteins, act as protein-ubiquitin ligases. F-box proteins interact with SKP1 through the F box, and they interact with ubiquitination targets through other protein interaction domains (Jin et al.…
KRT222	overlaps 5'	9544	chr17	38821390	38821420	1.07886	3.23657	3	OpenSea	0	0
S100A16	inside	6147	chr1	153581494	153581655	1.07818	3.23455	3	OpenSea	0	0
CLPTM1L	inside	27002	chr5	1342124	1342200	-1.06152	3.18456	3	N_Shelf	0	0	The protein encoded by this gene is a membrane protein whose overexpression in cisplatin-sensitive cells causes apoptosis. Polymorphisms in this gene have been reported to increase susceptibility to several cancers, including lung, pancreatic, and breast cancers. [provided by RefSeq, Nov 2015]
FAXDC2	overlaps 5'	32161	chr5	154230173	154230308	1.05426	3.16277	3	OpenSea	0	0
ATP10A	inside	23688	chr15	26108399	26108401	1.67411	3.34821	2	Island	0	0	The protein encoded by this gene belongs to the family of P-type cation transport ATPases, and to the subfamily of aminophospholipid-transporting ATPases. The aminophospholipid translocases transport phosphatidylserine and phosphatidylethanolamine from one side of a bilayer to another. This gene is maternally expressed. It maps within the most common interval of deletion responsible for Angelman …
ADAMTS17	overlaps 5'	370540	chr15	100882165	100882213	1.60297	3.20595	2	Island	0	0	This gene encodes a member of the ADAMTS (a disintegrin and metalloproteinase with thrombospondin motifs) protein family. ADAMTS family members share several distinct protein modules, including a propeptide region, a metalloproteinase domain, a disintegrin-like domain, and a thrombospondin type 1 (TS) motif. Individual members of this family differ in the number of C-terminal TS motifs, and some …
ARHGEF33	inside	56086	chr2	39187533	39187539	1.46983	2.93966	2	Island	0	0
CLDN3	promoter	1273	chr7	73184665	73184671	1.4605	2.92101	2	Island	0	0	Tight junctions represent one mode of cell-to-cell adhesion in epithelial or endothelial cell sheets, forming continuous seals around cells and serving as a physical barrier to prevent solutes and water from passing freely through the paracellular space. These junctions are comprised of sets of continuous networking strands in the outwardly facing cytoplasmic leaflet, with complementary grooves i…
HLA-B	inside	1113	chr6	31322914	31322926	-1.43355	2.86711	2	N_Shore	0	0	HLA-B belongs to the HLA class I heavy chain paralogues. This class I molecule is a heterodimer consisting of a heavy chain and a light chain (beta-2 microglobulin). The heavy chain is anchored in the membrane. Class I molecules play a central role in the immune system by presenting peptides derived from the endoplasmic reticulum lumen. They are expressed in nearly all cells. The heavy chain is a…
CD302	inside	29627	chr2	160654086	160654236	1.41147	2.82294	2	Island	0	0	CD302 is a C-type lectin receptor involved in cell adhesion and migration, as well as endocytosis and phagocytosis (Kato et al., 2007 [PubMed 17947679]).[supplied by OMIM, Aug 2008]
MOV10	promoter	26320	chr1	113216382	113216774	1.40219	2.80439	2	N_Shore	0	0
NLRC5	promoter	40309	chr16	57023022	57023191	-1.37409	2.74819	2	Island	0	0	This gene encodes a member of the caspase recruitment domain-containing NLR family. This gene plays a role in cytokine response and antiviral immunity through its inhibition of NF-kappa-B activation and negative regulation of type I interferon signaling pathways. [provided by RefSeq, Oct 2011]
PSMB8	inside	2116	chr6	32810706	32810742	-1.36869	2.73737	2	N_Shore	0.001	0.000861326	The proteasome is a multicatalytic proteinase complex with a highly ordered ring-shaped 20S core structure. The core structure is composed of 4 rings of 28 non-identical subunits; 2 rings are composed of 7 alpha subunits and 2 rings are composed of 7 beta subunits. Proteasomes are distributed throughout eukaryotic cells at a high concentration and cleave peptides in an ATP/ubiquitin-dependent pro…
ISYNA1	promoter	3913	chr19	18549131	18549134	1.36363	2.72727	2	Island	0.001	0.000861326	This gene encodes an inositol-3-phosphate synthase enzyme. The encoded protein plays a critical role in the myo-inositol biosynthesis pathway by catalyzing the rate-limiting conversion of glucose 6-phosphate to myoinositol 1-phosphate. Alternatively spliced transcript variants encoding multiple isoforms have been observed for this gene, and a pseudogene of this gene is located on the short arm of…
CBFA2T2	inside	159909	chr20	32149963	32150311	1.36249	2.72497	2	OpenSea	0.001	0.000861326	In acute myeloid leukemia, especially in the M2 subtype, the t(8;21)(q22;q22) translocation is one of the most frequent karyotypic abnormalities. The translocation produces a chimeric gene made up of the 5'-region of the RUNX1 (AML1) gene fused to the 3'-region of the CBFA2T1 (MTG8) gene. The chimeric protein is thought to associate with the nuclear corepressor/histone deacetylase complex to bloc…
RBMS1	inside	212493	chr2	161348665	161348781	1.3557	2.7114	2	N_Shore	0.001	0.000861326	This gene encodes a member of a small family of proteins which bind single stranded DNA/RNA. These proteins are characterized by the presence of two sets of ribonucleoprotein consensus sequence (RNP-CS) that contain conserved motifs, RNP1 and RNP2, originally described in RNA binding proteins, and required for DNA binding. These proteins have been implicated in such diverse functions as DNA repli…
APCDD1	inside	34073	chr18	10454681	10454684	1.35466	2.70933	2	Island	0.001	0.000861326	This locus encodes an inhibitor of the Wnt signaling pathway. Mutations at this locus have been associated with hereditary hypotrichosis simplex. Increased expression of this gene may also be associated with colorectal carcinogenesis.[provided by RefSeq, Sep 2010]
PRDM13	inside	8804	chr6	100057143	100057160	1.35297	2.70595	2	S_Shore	0.001	0.000861326
CTNND1	inside	57418	chr11	57529255	57529614	1.34759	2.69517	2	OpenSea	0.001	0.000861326	This gene encodes a member of the Armadillo protein family, which function in adhesion between cells and signal transduction. Multiple translation initiation codons and alternative splicing result in many different isoforms being translated. Not all of the full-length natures of the described transcript variants have been determined. Read-through transcription also exists between this gene and th…
KCNB1	inside	111985	chr20	48099343	48099359	1.34402	2.68805	2	Island	0.001	0.000861326	Voltage-gated potassium (Kv) channels represent the most complex class of voltage-gated ion channels from both functional and structural standpoints. Their diverse functions include regulating neurotransmitter release, heart rate, insulin secretion, neuronal excitability, epithelial electrolyte transport, smooth muscle contraction, and cell volume. Four sequence-related potassium channel genes - …
ANKHD1-EIF4EBP3	inside	21394	chr5	139927191	139927271	1.34387	2.68775	2	Island	0.001	0.000861326	The ANKHD1-EIF4EBP3 mRNA is an infrequent but naturally occurring readthrough transcript of the neighboring ANKHD1 and EIF4EBP3 genes. This readthrough transcript encodes a protein composed mostly of the multiple ankyrin repeats, single KH-domain protein, with its C-terminus encoded in a different reading frame from the shared portion of the EIF4EBP3 gene. The significance of this readthrough mRN…
GRAMD1B	inside	96990	chr11	123430872	123430949	1.34301	2.68602	2	OpenSea	0.001	0.000861326
MMP2	inside	27505	chr16	55514378	55514470	1.33679	2.67358	2	S_Shore	0.001	0.000861326	This gene is a member of the matrix metalloproteinase (MMP) gene family, that are zinc-dependent enzymes capable of cleaving components of the extracellular matrix and molecules involved in signal transduction. The protein encoded by this gene is a gelatinase A, type IV collagenase, that contains three fibronectin type II repeats in its catalytic site that allow binding of denatured type IV and V…
BAZ2B	inside	274355	chr2	160472940	160473251	1.33106	2.66211	2	S_Shore	0.001	0.000861326	This gene belongs to the bromodomain gene family. Members of this gene family encode proteins that are integral components of chromatin remodeling complexes. The encoded protein showed strong preference for the activating H3K14Ac mark in a histone peptide screen, suggesting a potential role in transcriptional activation. This gene may be associated with susceptibility to sudden cardiac death (SCD…
CLSTN1	promoter	95471	chr1	9884600	9884622	1.3207	2.6414	2	Island	0.001	0.000861326	This gene is a member of the calsyntenin family, a subset of the cadherin superfamily. The encoded transmembrane protein, also known as alcadein-alpha, is thought to bind to kinesin-1 motors to mediate the axonal anterograde transport of certain types of vesicle. Amyloid precursor protein (APP) is trafficked via these vesicles and so this protein is being investigated to see how it might contribu…
WIPI1	inside	36231	chr17	66452343	66452567	1.3113	2.62261	2	N_Shore	0.001	0.000861326	This gene encodes a WD40 repeat protein. Members of the WD40 repeat family are key components of many essential biologic functions. They regulate the assembly of multiprotein complexes by presenting a beta-propeller platform for simultaneous and reversible protein-protein interactions. Members of the WIPI subfamily of WD40 repeat proteins have a 7-bladed propeller structure and contain a conserve…
LINC00266-1	downstream	12969	chr20	62948134	62948235	1.31005	2.6201	2	Island	0.001	0.000861326
GNRH2	promoter	2123	chr20	3022925	3022992	1.30877	2.61754	2	N_Shelf	0.001	0.000861326	This gene is a member of the gonadotropin-releasing hormone (GnRH) gene family. Proteins encoded by members of this gene family are proteolytically cleaved to form neuropeptides which, in part, regulate reproductive functions by stimulating the production and release of the gonadotropins follicle-stimulating hormone (FSH) and luteinizing hormone (LH). The human GNRH2 gene is predicted to encode a…
LINC00486	promoter	103696	chr2	33050369	33050475	1.30702	2.61405	2	OpenSea	0.001	0.000861326
MIRLET7BHG	inside	52175	chr22	46471129	46471442	1.30547	2.61095	2	S_Shelf	0.001	0.000861326
ROCK2	promoter	162933	chr2	11485552	11485561	1.30149	2.60299	2	Island	0.001	0.000861326	The protein encoded by this gene is a serine/threonine kinase that regulates cytokinesis, smooth muscle contraction, the formation of actin stress fibers and focal adhesions, and the activation of the c-fos serum response element. This protein, which is an isozyme of ROCK1 is a target for the small GTPase Rho. [provided by RefSeq, Jul 2008]
JPH3	inside	95268	chr16	87636539	87636594	1.30111	2.60222	2	Island	0.001	0.000861326	Junctional complexes between the plasma membrane and endoplasmic/sarcoplasmic reticulum are a common feature of all excitable cell types and mediate cross talk between cell surface and intracellular ion channels. The protein encoded by this gene is a component of junctional complexes and is composed of a C-terminal hydrophobic segment spanning the endoplasmic/sarcoplasmic reticulum membrane and a…
TAP1	inside	8762	chr6	32819921	32820102	-1.2977	2.59541	2	N_Shore	0.001	0.000861326	The membrane-associated protein encoded by this gene is a member of the superfamily of ATP-binding cassette (ABC) transporters. ABC proteins transport various molecules across extra- and intra-cellular membranes. ABC genes are divided into seven distinct subfamilies (ABC1, MDR/TAP, MRP, ALD, OABP, GCN20, White). This protein is a member of the MDR/TAP subfamily. Members of the MDR/TAP subfamily a…
BRD4	inside	75842	chr19	15391832	15391927	1.28805	2.5761	2	OpenSea	0.002	0.00172265	The protein encoded by this gene is homologous to the murine protein MCAP, which associates with chromosomes during mitosis, and to the human RING3 protein, a serine/threonine kinase. Each of these proteins contains two bromodomains, a conserved sequence motif which may be involved in chromatin targeting. This gene has been implicated as the chromosome 19 target of translocation t(15;19)(q13;p13.…
ZNF577	inside	10213	chr19	52391166	52391304	1.28279	2.56558	2	Island	0.002	0.00172265
KLF15	downstream	14758	chr3	126006762	126006835	1.27801	2.55602	2	Island	0.002	0.00172265
COL25A1	promoter	478761	chr4	110223967	110223969	1.27592	2.55183	2	Island	0.002	0.00172265	This gene encodes a brain-specific membrane associated collagen. A product of proteolytic processing of the encoded protein, CLAC (collagenous Alzheimer amyloid plaque component), binds to amyloid beta-peptides found in Alzheimer amyloid plaques but CLAC inhibits rather than facilitates amyloid fibril elongation (PMID: 16300410). A study of over-expression of this collagen in mice, however, found…
KNDC1	overlaps 5'	65945	chr10	134973796	134974048	1.27279	2.54558	2	Island	0.002	0.00172265	The protein encoded by this gene is a Ras guanine nucleotide exchange factor that appears to negatively regulate dendritic growth in the brain. Knockdown of this gene in senescent umbilical vein endothelial cells partially reversed the senescence, showing that this gene could potentially be targeted by anti-aging therapies. [provided by RefSeq, Dec 2016]
GALR1	promoter	20088	chr18	74961724	74961727	1.27053	2.54106	2	Island	0.002	0.00172265	The neuropeptide galanin elicits a range of biological effects by interaction with specific G-protein-coupled receptors. Galanin receptors are seven-transmembrane proteins shown to activate a variety of intracellular second-messenger pathways. GALR1 inhibits adenylyl cyclase via a G protein of the Gi/Go family. GALR1 is widely expressed in the brain and spinal cord, as well as in peripheral sites…
AIP	inside	8074	chr11	67251677	67251939	-1.26503	2.53007	2	S_Shore	0.004	0.00344531	The protein encoded by this gene is a receptor for aryl hydrocarbons and a ligand-activated transcription factor. The encoded protein is found in the cytoplasm as part of a multiprotein complex, but upon binding of ligand is transported to the nucleus. This protein can regulate the expression of many xenobiotic metabolizing enzymes. Also, the encoded protein can bind specifically to and inhibit t…
CACNB2	inside	281104	chr10	18629497	18629545	1.25748	2.51495	2	OpenSea	0.004	0.00344531	This gene encodes a subunit of a voltage-dependent calcium channel protein that is a member of the voltage-gated calcium channel superfamily. The gene product was originally identified as an antigen target in Lambert-Eaton myasthenic syndrome, an autoimmune disorder. Mutations in this gene are associated with Brugada syndrome. Alternatively spliced variants encoding different isoforms have been d…
KLKB1	overlaps 5'	30953	chr4	187148563	187148688	1.25646	2.51292	2	OpenSea	0.004	0.00344531	This gene encodes a glycoprotein that participates in the surface-dependent activation of blood coagulation, fibrinolysis, kinin generation and inflammation. The encoded preproprotein present in plasma as a non-covalent complex with high molecular weight kininogen undergoes proteolytic processing mediated by activated coagulation factor XII to generate a disulfide-linked, heterodimeric serine pro…
AIM2	promoter	14372	chr1	159046937	159046973	-1.25591	2.51182	2	OpenSea	0.004	0.00344531	AIM2 is a member of the IFI20X /IFI16 family. It plays a putative role in tumorigenic reversion and may control cell proliferation. Interferon-gamma induces expression of AIM2. [provided by RefSeq, Jul 2008]
TFAP2A	inside	10478	chr6	10415631	10415636	1.25424	2.50848	2	N_Shore	0.004	0.00344531	The protein encoded by this gene is a transcription factor that binds the consensus sequence 5'-GCCNNNGGC-3'. The encoded protein functions as either a homodimer or as a heterodimer with similar family members. This protein activates the transcription of some genes while inhibiting the transcription of others. Defects in this gene are a cause of branchiooculofacial syndrome (BOFS). Three transcri…
PLEKHA1	promoter	57777	chr10	124133785	124133802	1.25346	2.50693	2	N_Shore	0.004	0.00344531	This gene encodes a pleckstrin homology domain-containing adapter protein. The encoded protein is localized to the plasma membrane where it specifically binds phosphatidylinositol 3,4-bisphosphate. This protein may be involved in the formation of signaling complexes in the plasma membrane. Polymorphisms in this gene are associated with age-related macular degeneration. Alternate splicing results …
MGP	promoter	4738	chr12	15039397	15039432	1.25273	2.50545	2	OpenSea	0.004	0.00344531	This gene encodes a member of the osteocalcin/matrix Gla family of proteins. The encoded vitamin K-dependent protein is secreted by chondrocytes and vascular smooth muscle cells, and functions as a physiological inhibitor of ectopic tissue calcification. Carboxylation status of the encoded protein is associated with calcification of the vasculature in human patients with cardiovascular disease an…
GRAMD1B	promoter	96990	chr11	123396299	123396370	1.2515	2.50299	2	OpenSea	0.005	0.00430663
AMER3	inside	12483	chr2	131513705	131513724	1.25043	2.50085	2	Island	0.005	0.00430663
SHC1	inside	12185	chr1	154943932	154944357	1.25042	2.50084	2	N_Shelf	0.005	0.00430663	This gene encodes three main isoforms that differ in activities and subcellular location. While all three are adapter proteins in signal transduction pathways, the longest (p66Shc) may be involved in regulating life span and the effects of reactive oxygen species. The other two isoforms, p52Shc and p46Shc, link activated receptor tyrosine kinases to the Ras pathway by recruitment of the GRB2/SOS …
NDRG1	inside	60133	chr8	134307597	134307728	1.25008	2.50016	2	N_Shore	0.005	0.00430663	This gene is a member of the N-myc downregulated gene family which belongs to the alpha/beta hydrolase superfamily. The protein encoded by this gene is a cytoplasmic protein involved in stress responses, hormone responses, cell growth, and differentiation. The encoded protein is necessary for p53-mediated caspase activation and apoptosis. Mutations in this gene are a cause of Charcot-Marie-Tooth …
LRP5	inside	136635	chr11	68080928	68081226	1.24889	2.49777	2	Island	0.005	0.00430663	This gene encodes a transmembrane low-density lipoprotein receptor that binds and internalizes ligands in the process of receptor-mediated endocytosis. This protein also acts as a co-receptor with Frizzled protein family members for transducing signals by Wnt proteins and was originally cloned on the basis of its association with type 1 diabetes mellitus in humans. This protein plays a key role i…
BRINP2	promoter	110925	chr1	177140126	177140145	1.24732	2.49464	2	Island	0.005	0.00430663
ETS1	overlaps 5'	128797	chr11	128457400	128457459	1.2464	2.49281	2	OpenSea	0.005	0.00430663	This gene encodes a member of the ETS family of transcription factors, which are defined by the presence of a conserved ETS DNA-binding domain that recognizes the core consensus DNA sequence GGAA/T in target genes. These proteins function either as transcriptional activators or repressors of numerous genes, and are involved in stem cell development, cell senescence and death, and tumorigenesis. A…
RIIAD1	inside	19173	chr1	151693222	151693261	-1.24506	2.49012	2	N_Shore	0.005	0.00430663
STEAP2	inside	25818	chr7	89841214	89841435	1.24336	2.48673	2	Island	0.005	0.00430663	This gene is a member of the STEAP family and encodes a multi-pass membrane protein that localizes to the Golgi complex, the plasma membrane, and the vesicular tubular structures in the cytosol. A highly similar protein in mouse has both ferrireductase and cupric reductase activity, and stimulates the cellular uptake of both iron and copper in vitro. Increased transcriptional expression of the hu…
RBFOX2	inside	289802	chr22	36236732	36236760	1.23755	2.4751	2	OpenSea	0.005	0.00430663	This gene is one of several human genes similar to the C. elegans gene Fox-1. This gene encodes an RNA binding protein that is thought to be a key regulator of alternative exon splicing in the nervous system and other cell types. The protein binds to a conserved UGCAUG element found downstream of many alternatively spliced exons and promotes inclusion of the alternative exon in mature transcripts…
ACOX3	inside	74443	chr4	8395941	8396056	1.23241	2.46482	2	OpenSea	0.005	0.00430663	Acyl-Coenzyme A oxidase 3 also know as pristanoyl -CoA oxidase (ACOX3)is involved in the desaturation of 2-methyl branched fatty acids in peroxisomes. Unlike the rat homolog, the human gene is expressed in very low amounts in liver such that its mRNA was undetectable by routine Northern-blot analysis or its product by immunoblotting or by enzyme activity measurements. However the human cDNA encod…
PFN2	inside	6041	chr3	149687002	149687315	1.22802	2.45605	2	N_Shore	0.005	0.00430663	The protein encoded by this gene is a ubiquitous actin monomer-binding protein belonging to the profilin family. It is thought to regulate actin polymerization in response to extracellular signals. There are two alternatively spliced transcript variants encoding different isoforms described for this gene. [provided by RefSeq, Jul 2008]
VWC2	overlaps 5'	138881	chr7	49813111	49813486	1.22695	2.45389	2	Island	0.005	0.00430663	This gene encodes a secreted bone morphogenic protein antagonist. The encoded protein is possibly involved in neural function and development and may have a role in cell adhesion.[provided by RefSeq, Oct 2009]
CELF4	promoter	306993	chr18	35146097	35146099	1.21975	2.43949	2	Island	0.005	0.00430663	Members of the CELF/BRUNOL protein family contain two N-terminal RNA recognition motif (RRM) domains, one C-terminal RRM domain, and a divergent segment of 160-230 aa between the second and third RRM domains. Members of this protein family regulate pre-mRNA alternative splicing and may also be involved in mRNA editing, and translation. Multiple transcript variants encoding different isoforms have…
CYTIP	inside	74342	chr2	158300475	158300485	-1.21546	2.43092	2	OpenSea	0.005	0.00430663	The protein encoded by this gene contains 2 leucine zipper domains and a putative C-terminal nuclear targeting signal, but does not have any hydrophobic regions. This protein is expressed weakly in resting NK and T cells. The encoded protein modulates the activation of ARF genes by CYTH1. This protein interacts with CYTH1 and SNX27 proteins and may act to sequester CYTH1 protein in the cytoplasm.…
C17orf102	promoter	5246	chr17	32906454	32906456	1.215	2.43	2	Island	0.005	0.00430663
SOX5	inside	188545	chr12	24102807	24102832	1.21475	2.42949	2	OpenSea	0.005	0.00430663	This gene encodes a member of the SOX (SRY-related HMG-box) family of transcription factors involved in the regulation of embryonic development and in the determination of the cell fate. The encoded protein may act as a transcriptional regulator after forming a protein complex with other proteins. The encoded protein may play a role in chondrogenesis. A pseudogene of this gene is located on chrom…
IRF6	inside	20552	chr1	209979283	209979345	1.21453	2.42906	2	Island	0.005	0.00430663	This gene encodes a member of the interferon regulatory transcription factor (IRF) family. Family members share a highly-conserved N-terminal helix-turn-helix DNA-binding domain and a less conserved C-terminal protein-binding domain. The encoded protein may be a transcriptional activator. Mutations in this gene can cause van der Woude syndrome and popliteal pterygium syndrome. Mutations in this g…
NCKAP1L	inside	45404	chr12	54891634	54891636	-1.21098	2.42197	2	OpenSea	0.005	0.00430663	This gene encodes a member of the HEM family of tissue-specific transmembrane proteins which are highly conserved from invertebrates through mammals. This gene is only expressed in hematopoietic cells. The encoded protein is a part of the Scar/WAVE complex which plays an important role in regulating cell shape in both metazoans and plants. Alternatively spliced transcript variants encoding differ…
ATP1B2	inside	6835	chr17	7554930	7555132	1.21059	2.42118	2	Island	0.005	0.00430663	The protein encoded by this gene belongs to the family of Na+/K+ and H+/K+ ATPases beta chain proteins, and to the subfamily of Na+/K+ -ATPases. Na+/K+ -ATPase is an integral membrane protein responsible for establishing and maintaining the electrochemical gradients of Na and K ions across the plasma membrane. These gradients are essential for osmoregulation, for sodium-coupled transport of a var…
C1QTNF1	inside	25712	chr17	77020166	77020220	1.20347	2.40694	2	Island	0.005	0.00430663
PRKRIP1	overlaps 3'	22325	chr7	102066852	102067162	-1.20311	2.40623	2	OpenSea	0.005	0.00430663
HTT	inside	169279	chr4	3204792	3204843	-1.20292	2.40584	2	OpenSea	0.005	0.00430663	Huntingtin is a disease gene linked to Huntington's disease, a neurodegenerative disorder characterized by loss of striatal neurons. This is thought to be caused by an expanded, unstable trinucleotide repeat in the huntingtin gene, which translates as a polyglutamine repeat in the protein product. A fairly broad range of trinucleotide repeats (9-35) has been identified in normal controls, and rep…
EDN3	promoter	25548	chr20	57875362	57875364	1.20128	2.40257	2	Island	0.005	0.00430663	The protein encoded by this gene is a member of the endothelin family. Endothelins are endothelium-derived vasoactive peptides involved in a variety of biological functions. The active form of this protein is a 21 amino acid peptide processed from the precursor protein. The active peptide is a ligand for endothelin receptor type B (EDNRB). The interaction of this endothelin with EDNRB is essentia…
LMNA	inside	25376	chr1	156093624	156093948	1.20108	2.40216	2	OpenSea	0.005	0.00430663	The nuclear lamina consists of a two-dimensional matrix of proteins located next to the inner nuclear membrane. The lamin family of proteins make up the matrix and are highly conserved in evolution. During mitosis, the lamina matrix is reversibly disassembled as the lamin proteins are phosphorylated. Lamin proteins are thought to be involved in nuclear stability, chromatin structure and gene expr…
MTUS1	promoter	77676	chr8	17658559	17658561	1.20083	2.40165	2	Island	0.005	0.00430663	This gene encodes a protein which contains a C-terminal domain able to interact with the angiotension II (AT2) receptor and a large coiled-coil region allowing dimerization. Multiple alternatively spliced transcript variants encoding different isoforms have been found for this gene. One of the transcript variants has been shown to encode a mitochondrial protein that acts as a tumor suppressor and…
PXDN	promoter	79561	chr2	1748337	1748617	1.1999	2.39981	2	Island	0.005	0.00430663	This gene encodes a heme-containing peroxidase that is secreted into the extracellular matrix. It is involved in extracellular matrix formation, and may function in the physiological and pathological fibrogenic response in fibrotic kidney. Mutations in this gene cause corneal opacification and other ocular anomalies, and also microphthalmia and anterior segment dysgenesis. [provided by RefSeq, Au…
MIR548G	inside	443906	chr3	99357437	99357613	1.19962	2.39924	2	OpenSea	0.005	0.00430663	microRNAs (miRNAs) are short (20-24 nt) non-coding RNAs that are involved in post-transcriptional regulation of gene expression in multicellular organisms by affecting both the stability and translation of mRNAs. miRNAs are transcribed by RNA polymerase II as part of capped and polyadenylated primary transcripts (pri-miRNAs) that can be either protein-coding or non-coding. The primary transcript …
NBPF20	inside	2320933	chr1	145715636	145715672	-1.19709	2.39417	2	S_Shore	0.005	0.00430663
RNF157	inside	97856	chr17	74236251	74236288	1.19647	2.39293	2	Island	0.005	0.00430663
CASP6	promoter	14844	chr4	110625010	110625080	1.1935	2.38701	2	S_Shore	0.005	0.00430663	This gene encodes a member of the cysteine-aspartic acid protease (caspase) family of enzymes. Sequential activation of caspases plays a central role in the execution-phase of cell apoptosis. Caspases exist as inactive proenzymes which undergo proteolytic processing at conserved aspartic acid residues to produce two subunits, large and small, that dimerize to form the active enzyme. This protein …
TRIM2	inside	134876	chr4	154125681	154125720	1.18985	2.37969	2	OpenSea	0.005	0.00430663	The protein encoded by this gene is a member of the tripartite motif (TRIM) family. The TRIM motif includes three zinc-binding domains, a RING, a B-box type 1 and a B-box type 2, and a coiled-coil region. The protein localizes to cytoplasmic filaments. It plays a neuroprotective role and functions as an E3-ubiquitin ligase in proteasome-mediated degradation of target proteins. Mutations in this g…
SLC34A2	promoter	22933	chr4	25657414	25657429	1.18129	2.36259	2	Island	0.005	0.00430663	The protein encoded by this gene is a pH-sensitive sodium-dependent phosphate transporter. Phosphate uptake is increased at lower pH. Defects in this gene are a cause of pulmonary alveolar microlithiasis. Three transcript variants encoding two different isoforms have been found for this gene. [provided by RefSeq, May 2010]
LINC00426	overlaps 5'	33629	chr13	30947713	30948103	-1.17941	2.35881	2	OpenSea	0.005	0.00430663
HLA-E	inside	4693	chr6	30460576	30460600	-1.17712	2.35425	2	S_Shelf	0.006	0.00516796	HLA-E belongs to the HLA class I heavy chain paralogues. This class I molecule is a heterodimer consisting of a heavy chain and a light chain (beta-2 microglobulin). The heavy chain is anchored in the membrane. HLA-E binds a restricted subset of peptides derived from the leader peptides of other class I molecules. The heavy chain is approximately 45 kDa and its gene contains 8 exons. Exon one enc…
SLC43A3	promoter	20626	chr11	57195382	57195540	1.17377	2.34755	2	S_Shore	0.007	0.00602929
SLC15A2	promoter	49863	chr3	121612956	121612991	1.17192	2.34384	2	OpenSea	0.007	0.00602929	The mammalian kidney expresses a proton-coupled peptide transporter that is responsible for the absorption of small peptides, as well as beta-lactam antibiotics and other peptide-like drugs, from the tubular filtrate. This transporter, SLC15A2, belongs to the same gene family as SLC15A1 (MIM 600544), the proton-coupled peptide transporter found in the small intestine (Liu et al, 1995 [PubMed 7756…
TOLLIP	inside	35294	chr11	1320497	1320546	1.17141	2.34282	2	S_Shelf	0.007	0.00602929	This gene encodes a ubiquitin-binding protein that interacts with several Toll-like receptor (TLR) signaling cascade components. The encoded protein regulates inflammatory signaling and is involved in interleukin-1 receptor trafficking and in the turnover of IL1R-associated kinase. Several transcript variants encoding different isoforms have been found for this gene. [provided by RefSeq, Jan 2016]
HLA-E	inside	4693	chr6	30459595	30459867	-1.16843	2.33686	2	S_Shore	0.007	0.00602929	HLA-E belongs to the HLA class I heavy chain paralogues. This class I molecule is a heterodimer consisting of a heavy chain and a light chain (beta-2 microglobulin). The heavy chain is anchored in the membrane. HLA-E binds a restricted subset of peptides derived from the leader peptides of other class I molecules. The heavy chain is approximately 45 kDa and its gene contains 8 exons. Exon one enc…
LINC00602	downstream	2064	chr6	166422626	166422671	1.16837	2.33674	2	S_Shore	0.007	0.00602929
MIRLET7BHG	inside	52175	chr22	46463543	46463747	1.16701	2.33402	2	N_Shelf	0.007	0.00602929
ARL13B	inside	75539	chr3	93747410	93747528	1.16694	2.33388	2	OpenSea	0.007	0.00602929	This gene encodes a member of the ADP-ribosylation factor-like family. The encoded protein is a small GTPase that contains both N-terminal and C-terminal guanine nucleotide-binding motifs. This protein is localized in the cilia and plays a role in cilia formation and in maintenance of cilia. Mutations in this gene are the cause of Joubert syndrome 8. Alternate splicing results in multiple transcr…
ZNF502	promoter	11188	chr3	44753946	44753948	1.16681	2.33362	2	N_Shore	0.007	0.00602929
TAP1	inside	8762	chr6	32813084	32813337	-1.16575	2.3315	2	S_Shore	0.007	0.00602929	The membrane-associated protein encoded by this gene is a member of the superfamily of ATP-binding cassette (ABC) transporters. ABC proteins transport various molecules across extra- and intra-cellular membranes. ABC genes are divided into seven distinct subfamilies (ABC1, MDR/TAP, MRP, ALD, OABP, GCN20, White). This protein is a member of the MDR/TAP subfamily. Members of the MDR/TAP subfamily a…
ZC3H12D	inside	37382	chr6	149775621	149775853	1.16454	2.32907	2	N_Shelf	0.007	0.00602929
ALKAL2	inside	8747	chr2	287993	288113	1.15868	2.31737	2	Island	0.008	0.00689061
LYST	overlaps 5'	57385	chr1	236046939	236047034	1.15763	2.31525	2	OpenSea	0.008	0.00689061	This gene encodes a protein that regulates intracellular protein trafficking in endosomes, and may be involved in pigmentation. Mutations in this gene are associated with Chediak-Higashi syndrome, a lysosomal storage disorder. Alternative splicing results in multiple transcript variants, though the full-length nature of some of these variants has not been determined. [provided by RefSeq, Apr 2013]
DUSP6	inside	4459	chr12	89744488	89744524	1.1574	2.31479	2	N_Shore	0.008	0.00689061	The protein encoded by this gene is a member of the dual specificity protein phosphatase subfamily. These phosphatases inactivate their target kinases by dephosphorylating both the phosphoserine/threonine and phosphotyrosine residues. They negatively regulate members of the mitogen-activated protein (MAP) kinase superfamily (MAPK/ERK, SAPK/JNK, p38), which are associated with cellular proliferati…
RWDD2A	inside	3224	chr6	83904067	83904091	1.15222	2.30443	2	S_Shore	0.008	0.00689061
ADGRF1	overlaps 5'	25729	chr6	47009737	47010091	1.14938	2.29876	2	OpenSea	0.008	0.00689061
SOX5	inside	1030152	chr12	24104007	24104115	1.14915	2.29829	2	OpenSea	0.008	0.00689061	This gene encodes a member of the SOX (SRY-related HMG-box) family of transcription factors involved in the regulation of embryonic development and in the determination of the cell fate. The encoded protein may act as a transcriptional regulator after forming a protein complex with other proteins. The encoded protein may play a role in chondrogenesis. A pseudogene of this gene is located on chrom…
KIF19	promoter	29608	chr17	72322143	72322154	1.13981	2.27962	2	Island	0.008	0.00689061
LCP2	inside	49734	chr5	169724590	169724656	-1.139	2.27799	2	OpenSea	0.008	0.00689061	This gene encodes an adapter protein that acts as a substrate of the T cell antigen receptor (TCR)-activated protein tyrosine kinase pathway. The encoded protein associates with growth factor receptor bound protein 2, and is thought to play a role TCR-mediated intracellular signal transduction. A similar protein in mouse plays a role in normal T-cell development and activation. Mice lacking this …
LMNTD1	promoter	152245	chr12	25801601	25801621	1.13848	2.27696	2	OpenSea	0.008	0.00689061
PER2	inside	28560	chr2	239195537	239195602	1.13711	2.27421	2	N_Shore	0.008	0.00689061	This gene is a member of the Period family of genes and is expressed in a circadian pattern in the suprachiasmatic nucleus, the primary circadian pacemaker in the mammalian brain. Genes in this family encode components of the circadian rhythms of locomotor activity, metabolism, and behavior. This gene is upregulated by CLOCK/ARNTL heterodimers but then represses this upregulation in a feedback lo…
EYA2	inside	294229	chr20	45523294	45523541	1.13179	2.26359	2	Island	0.008	0.00689061	This gene encodes a member of the eyes absent (EYA) family of proteins. The encoded protein may be post-translationally modified and may play a role in eye development. A similar protein in mice can act as a transcriptional activator. Alternative splicing results in multiple transcript variants, but the full-length natures of all of these variants have not yet been determined. [provided by RefSeq…
ABCB1	inside	209460	chr7	87228749	87228808	-1.12868	2.25737	2	N_Shore	0.008	0.00689061	The membrane-associated protein encoded by this gene is a member of the superfamily of ATP-binding cassette (ABC) transporters. ABC proteins transport various molecules across extra- and intra-cellular membranes. ABC genes are divided into seven distinct subfamilies (ABC1, MDR/TAP, MRP, ALD, OABP, GCN20, White). This protein is a member of the MDR/TAP subfamily. Members of the MDR/TAP subfamily a…
ACACA	inside	74320	chr17	35656860	35656896	1.12566	2.25132	2	OpenSea	0.008	0.00689061	Acetyl-CoA carboxylase (ACC) is a complex multifunctional enzyme system. ACC is a biotin-containing enzyme which catalyzes the carboxylation of acetyl-CoA to malonyl-CoA, the rate-limiting step in fatty acid synthesis. There are two ACC forms, alpha and beta, encoded by two different genes. ACC-alpha is highly enriched in lipogenic tissues. The enzyme is under long term control at the transcripti…
NR2F2	inside	7698	chr15	96876486	96876737	1.1255	2.25101	2	Island	0.008	0.00689061	This gene encodes a member of the steroid thyroid hormone superfamily of nuclear receptors. The encoded protein is a ligand inducible transcription factor that is involved in the regulation of many different genes. Alternate splicing results in multiple transcript variants. [provided by RefSeq, Mar 2010]
TSPOAP1-AS1	inside	24122	chr17	56409011	56409028	-1.12543	2.25085	2	OpenSea	0.008	0.00689061
RAB11FIP3	promoter	96813	chr16	474430	474467	1.12526	2.25052	2	N_Shore	0.008	0.00689061	Proteins of the large Rab GTPase family (see RAB1A; MIM 179508) have regulatory roles in the formation, targeting, and fusion of intracellular transport vesicles. RAB11FIP3 is one of many proteins that interact with and regulate Rab GTPases (Hales et al., 2001 [PubMed 11495908]).[supplied by OMIM, Mar 2008]
ZNF462	promoter	148418	chr9	109623589	109623731	1.12521	2.25041	2	S_Shore	0.008	0.00689061	The protein encoded by this gene belongs to C2H2-type zinc finger family of proteins. It contains multiple C2H2-type zinc fingers and may be involved in transcriptional regulation. Alternative splicing results in multiple transcript variants encoding different isoforms. [provided by RefSeq, Dec 2016]
LINC02418	promoter	8530	chr12	130527104	130527106	1.12442	2.24884	2	Island	0.008	0.00689061
ELMOD1	inside	75688	chr11	107462437	107462445	1.12373	2.24745	2	Island	0.008	0.00689061
GSX1	downstream	1309	chr13	28395757	28395783	1.12064	2.24128	2	OpenSea	0.009	0.00775194
NFIA	inside	385514	chr1	61546214	61546247	1.11654	2.23307	2	N_Shelf	0.01	0.00861326	This gene encodes a member of the NF1 (nuclear factor 1) family of transcription factors. Multiple transcript variants encoding different isoforms have been found for this gene. [provided by RefSeq, Sep 2011]
CALD1	inside	191316	chr7	134464242	134464288	1.11581	2.23163	2	OpenSea	0.01	0.00861326	This gene encodes a calmodulin- and actin-binding protein that plays an essential role in the regulation of smooth muscle and nonmuscle contraction. The conserved domain of this protein possesses the binding activities to Ca(2+)-calmodulin, actin, tropomyosin, myosin, and phospholipids. This protein is a potent inhibitor of the actin-tropomyosin activated myosin MgATPase, and serves as a mediatin…
MIRLET7BHG	inside	52175	chr22	46473074	46473343	1.11468	2.22935	2	OpenSea	0.011	0.00947459
ZBTB8B	promoter	22801	chr1	32930522	32930544	1.11435	2.22871	2	Island	0.011	0.00947459
NR2F2	inside	7698	chr15	96876248	96876367	1.11396	2.22792	2	Island	0.011	0.00947459	This gene encodes a member of the steroid thyroid hormone superfamily of nuclear receptors. The encoded protein is a ligand inducible transcription factor that is involved in the regulation of many different genes. Alternate splicing results in multiple transcript variants. [provided by RefSeq, Mar 2010]
COBL	promoter	245989	chr7	51384519	51384528	1.11287	2.22575	2	Island	0.011	0.00947459	This gene encodes a protein that contains WH2 domains (WASP, Wiskott-Aldrich syndrome protein, homology domain-2) that interact with actin. The encoded actin regulator protein is required for growth and assembly of brush border microvilli that play a role in maintaining intestinal homeostasis. A similar protein in mouse functions in midbrain neural tube closure. A pseudogene of this gene is locat…
AFF3	promoter	595321	chr2	100759134	100759159	-1.11185	2.22369	2	OpenSea	0.011	0.00947459	This gene encodes a tissue-restricted nuclear transcriptional activator that is preferentially expressed in lymphoid tissue. Isolation of this protein initially defined a highly conserved LAF4/MLLT2 gene family of nuclear transcription factors that may function in lymphoid development and oncogenesis. In some ALL patients, this gene has been found fused to the gene for MLL. Multiple alternatively…
HECTD1	upstream	4634	chr14	31698967	31699236	1.10959	2.21918	2	OpenSea	0.011	0.00947459
ZNF704	inside	246330	chr8	81639711	81639869	1.10661	2.21323	2	OpenSea	0.013	0.0111972
NR2F2	inside	14335	chr15	96869870	96870030	1.1065	2.21301	2	N_Shelf	0.013	0.0111972	This gene encodes a member of the steroid thyroid hormone superfamily of nuclear receptors. The encoded protein is a ligand inducible transcription factor that is involved in the regulation of many different genes. Alternate splicing results in multiple transcript variants. [provided by RefSeq, Mar 2010]
SLITRK6	overlaps 5'	6561	chr13	86373320	86373600	1.1046	2.2092	2	OpenSea	0.013	0.0111972	This gene encodes a member of the SLITRK protein family. Members of this family are integral membrane proteins that are characterized by two N-terminal leucine-rich repeat (LRR) domains and a C-terminal region that shares homology with trk neurotrophin receptors. This protein functions as a regulator of neurite outgrowth required for normal hearing and vision. Mutations in this gene are a cause o…
IER3	upstream	1351	chr6	30720261	30720484	1.10374	2.20748	2	OpenSea	0.013	0.0111972	This gene functions in the protection of cells from Fas- or tumor necrosis factor type alpha-induced apoptosis. Partially degraded and unspliced transcripts are found after virus infection in vitro, but these transcripts are not found in vivo and do not generate a valid protein. [provided by RefSeq, Jul 2008]
DGKZ	inside	47649	chr11	46354562	46354567	1.10313	2.20626	2	Island	0.013	0.0111972	The protein encoded by this gene belongs to the eukaryotic diacylglycerol kinase family. It may attenuate protein kinase C activity by regulating diacylglycerol levels in intracellular signaling cascade and signal transduction. Alternative splicing occurs at this locus and multiple transcript variants encoding distinct isoforms have been identified. [provided by RefSeq, Nov 2010]
TBX3	upstream	4208	chr12	115131789	115131846	-1.09979	2.19959	2	S_Shore	0.013	0.0111972	This gene is a member of a phylogenetically conserved family of genes that share a common DNA-binding domain, the T-box. T-box genes encode transcription factors involved in the regulation of developmental processes. This protein is a transcriptional repressor and is thought to play a role in the anterior/posterior axis of the tetrapod forelimb. Mutations in this gene cause ulnar-mammary syndrome…
TBX2	inside	9570	chr17	59477557	59477564	1.09758	2.19515	2	Island	0.013	0.0111972	This gene is a member of a phylogenetically conserved family of genes that share a common DNA-binding domain, the T-box. T-box genes encode transcription factors involved in the regulation of developmental processes. This gene product is the human homolog of mouse Tbx2, and shares strong sequence similarity with Drosophila omb protein. Expression studies indicate that this gene may have a potenti…
HCCAT5	downstream	1424	chr16	73266679	73266785	1.09623	2.19247	2	OpenSea	0.013	0.0111972
GRAP2	promoter	70298	chr22	40296767	40297036	-1.09225	2.1845	2	OpenSea	0.013	0.0111972	This gene encodes a member of the GRB2/Sem5/Drk family. This member is an adaptor-like protein involved in leukocyte-specific protein-tyrosine kinase signaling. Like its related family member, GRB2-related adaptor protein (GRAP), this protein contains an SH2 domain flanked by two SH3 domains. This protein interacts with other proteins, such as GRB2-associated binding protein 1 (GAB1) and the SLP-…
RASAL3	inside	12944	chr19	15568894	15568935	1.09215	2.18429	2	Island	0.013	0.0111972	This gene belongs to the Ras GTPase-activating proteins (RasGAP) family and encodes a protein with pleckstrin homology (PH), C2, and Ras GTPase-activation protein (RasGAP) domains. This protein is localized near or at the plasma membrane when expressed exogenously. Reduced expression of this gene in some cell lines resulted in increased levels of the active form of Ras (Ras-GTP), suggesting that …
CD59	promoter	33469	chr11	33758413	33758505	1.09136	2.18271	2	S_Shore	0.013	0.0111972	This gene encodes a cell surface glycoprotein that regulates complement-mediated cell lysis, and it is involved in lymphocyte signal transduction. This protein is a potent inhibitor of the complement membrane attack complex, whereby it binds complement C8 and/or C9 during the assembly of this complex, thereby inhibiting the incorporation of multiple copies of C9 into the complex, which is necessa…
NLRP3	inside	31051	chr1	247611842	247611881	1.09113	2.18226	2	N_Shelf	0.013	0.0111972	This gene encodes a pyrin-like protein containing a pyrin domain, a nucleotide-binding site (NBS) domain, and a leucine-rich repeat (LRR) motif. This protein interacts with the apoptosis-associated speck-like protein PYCARD/ASC, which contains a caspase recruitment domain, and is a member of the NALP3 inflammasome complex. This complex functions as an upstream activator of NF-kappaB signaling, an…
NFKBIL1	downstream	13049	chr6	31527920	31528239	-1.08738	2.17477	2	OpenSea	0.013	0.0111972	This gene encodes a divergent member of the I-kappa-B family of proteins. Its function has not been determined. The gene lies within the major histocompatibility complex (MHC) class I region on chromosome 6. Multiple transcript variants encoding different isoforms have been found for this gene. [provided by RefSeq, Jan 2009]
DOK5	promoter	175444	chr20	53092040	53092233	1.08736	2.17473	2	Island	0.013	0.0111972	The protein encoded by this gene is a member of the DOK family of membrane proteins, which are adapter proteins involved in signal transduction. The encoded protein interacts with phosphorylated receptor tyrosine kinases to mediate neurite outgrowth and activation of the MAP kinase pathway. Unlike other DOK family proteins, this protein does not interact with RASGAP. This protein is up-regulated …
GALNT9	promoter	81912	chr12	132906010	132906439	1.08477	2.16954	2	Island	0.013	0.0111972	This gene encodes a member of the UDP-N-acetyl-alpha-D-galactosamine:polypeptide N-acetylgalactosaminyltransferase (GalNAc-T) family of enzymes. GalNAc-Ts initiate mucin-type O-linked glycosylation in the Golgi apparatus by catalyzing the transfer of GalNAc to serine and threonine residues on target proteins. They are characterized by an N-terminal transmembrane domain, a stem region, a lumenal c…
	inside	400190	chr8	688132	688417	1.08312	2.16625	2	Island	0.013	0.0111972
TMEM171	inside	11256	chr5	72416469	72416677	1.08247	2.16495	2	Island	0.013	0.0111972
FGD4	inside	160078	chr12	32654929	32654992	1.08071	2.16142	2	OpenSea	0.013	0.0111972	This gene encodes a protein that is involved in the regulation of the actin cytoskeleton and cell shape. This protein contains an actin filament-binding domain, which together with its Dbl homology domain and one of its pleckstrin homology domains, can form microspikes. This protein can activate MAPK8 independently of the actin filament-binding domain, and it is also involved in the activation of…
TNF	inside	1820	chr6	31544694	31544931	-1.07968	2.15936	2	N_Shelf	0.013	0.0111972	This gene encodes a multifunctional proinflammatory cytokine that belongs to the tumor necrosis factor (TNF) superfamily. This cytokine is mainly secreted by macrophages. It can bind to, and thus functions through its receptors TNFRSF1A/TNFR1 and TNFRSF1B/TNFBR. This cytokine is involved in the regulation of a wide spectrum of biological processes including cell proliferation, differentiation, ap…
SLC16A12	promoter	105262	chr10	91295338	91295346	1.07948	2.15896	2	Island	0.013	0.0111972	This gene encodes a transmembrane transporter that likely plays a role in monocarboxylic acid transport. A mutation in this gene has been associated with juvenile cataracts with microcornea and renal glucosuria. [provided by RefSeq, Mar 2010]
STAT3	inside	75170	chr17	40489569	40489584	-1.07868	2.15737	2	OpenSea	0.013	0.0111972	The protein encoded by this gene is a member of the STAT protein family. In response to cytokines and growth factors, STAT family members are phosphorylated by the receptor associated kinases, and then form homo- or heterodimers that translocate to the cell nucleus where they act as transcription activators. This protein is activated through phosphorylation in response to various cytokines and gr…
CCR7	promoter	11714	chr17	38721888	38721942	-1.07676	2.15351	2	OpenSea	0.013	0.0111972	The protein encoded by this gene is a member of the G protein-coupled receptor family. This receptor was identified as a gene induced by the Epstein-Barr virus (EBV), and is thought to be a mediator of EBV effects on B lymphocytes. This receptor is expressed in various lymphoid tissues and activates B and T lymphocytes. It has been shown to control the migration of memory T cells to inflamed tiss…
DAD1	downstream	24336	chr14	22993036	22993190	-1.07093	2.14186	2	OpenSea	0.014	0.0120586	DAD1, the defender against apoptotic cell death, was initially identified as a negative regulator of programmed cell death in the temperature sensitive tsBN7 cell line. The DAD1 protein disappeared in temperature-sensitive cells following a shift to the nonpermissive temperature, suggesting that loss of the DAD1 protein triggered apoptosis. DAD1 is believed to be a tightly associated subunit of o…
CMYA5	promoter	110390	chr5	78985484	78985489	1.07052	2.14105	2	OpenSea	0.014	0.0120586
FAM19A4	promoter	200846	chr3	68981852	68981854	1.07052	2.14103	2	Island	0.014	0.0120586
ADCY9	downstream	153536	chr16	4000839	4000920	1.06785	2.13569	2	OpenSea	0.015	0.0129199	Adenylate cyclase is a membrane bound enzyme that catalyses the formation of cyclic AMP from ATP. It is regulated by a family of G protein-coupled receptors, protein kinases, and calcium. The type 9 adenylyl cyclase is a widely distributed adenylyl cyclase, and it is stimulated by beta-adrenergic receptor activation but is insensitive to forskolin, calcium, and somatostatin. [provided by RefSeq, …
IQCN	promoter	17413	chr19	18385672	18385930	1.06755	2.1351	2	OpenSea	0.015	0.0129199
TAGAP	inside	6240	chr6	159463103	159463300	-1.06713	2.13425	2	OpenSea	0.015	0.0129199	This gene encodes a member of the Rho GTPase-activator protein superfamily. The encoded protein may function as a Rho GTPase-activating protein. Alterations in this gene may be associated with several diseases, including rheumatoid arthritis, celiac disease, and multiple sclerosis. Alternate splicing results in multiple transcript variants encoding distinct isoforms. [provided by RefSeq, Jul 2013]
LDLRAD4	inside	265413	chr18	13611400	13611439	1.06582	2.13165	2	OpenSea	0.015	0.0129199
RNF39	inside	5585	chr6	30042980	30042985	1.06538	2.13077	2	Island	0.015	0.0129199	This gene lies within the major histocompatibility complex class I region on chromosome 6. Studies of a similar rat protein suggest that this gene encodes a protein that plays a role in an early phase of synaptic plasticity. Multiple transcript variants encoding different isoforms have been found for this gene. [provided by RefSeq, Jul 2008]
LINC00908	promoter	31172	chr18	74240460	74240476	1.05762	2.11524	2	OpenSea	0.017	0.0146425
PBX1	upstream	292463	chr1	164290179	164290198	1.05752	2.11504	2	N_Shore	0.017	0.0146425	This gene encodes a nuclear protein that belongs to the PBX homeobox family of transcriptional factors. Studies in mice suggest that this gene may be involved in the regulation of osteogenesis and required for skeletal patterning and programming. A chromosomal translocation, t(1;19) involving this gene and TCF3/E2A gene, is associated with pre-B-cell acute lymphoblastic leukemia. The resulting fu…
ZNF385B	overlaps 5'	419521	chr2	180726035	180726247	1.05679	2.11357	2	Island	0.017	0.0146425
GLI2	inside	191219	chr2	121494043	121494295	1.05531	2.11062	2	Island	0.017	0.0146425	This gene encodes a protein which belongs to the C2H2-type zinc finger protein subclass of the Gli family. Members of this subclass are characterized as transcription factors which bind DNA through zinc finger motifs. These motifs contain conserved H-C links. Gli family zinc finger proteins are mediators of Sonic hedgehog (Shh) signaling and they are implicated as potent oncogenes in the embryona…
FAM3B	inside	53477	chr21	42688635	42688675	1.0539	2.10779	2	N_Shore	0.017	0.0146425
HAP1	inside	12007	chr17	39890494	39890581	1.05365	2.1073	2	Island	0.018	0.0155039	Huntington's disease (HD), a neurodegenerative disorder characterized by loss of striatal neurons, is caused by an expansion of a polyglutamine tract in the HD protein huntingtin. This gene encodes a protein that interacts with huntingtin, with two cytoskeletal proteins (dynactin and pericentriolar autoantigen protein 1), and with a hepatocyte growth factor-regulated tyrosine kinase substrate. Th…
IKZF1	inside	124481	chr7	50348485	50348870	-1.05245	2.10491	2	OpenSea	0.018	0.0155039	This gene encodes a transcription factor that belongs to the family of zinc-finger DNA-binding proteins associated with chromatin remodeling. The expression of this protein is restricted to the fetal and adult hemo-lymphopoietic system, and it functions as a regulator of lymphocyte differentiation. Several alternatively spliced transcript variants encoding different isoforms have been described f…
FAM180A	promoter	15290	chr7	135433715	135433736	1.0515	2.10301	2	OpenSea	0.018	0.0155039
TUBGCP2	inside	33707	chr10	135113191	135113384	-1.05056	2.10112	2	OpenSea	0.018	0.0155039
NEUROG2	upstream	2656	chr4	113442791	113442804	1.04744	2.09488	2	N_Shore	0.019	0.0172265	This gene encodes a neural-specific basic helix-loop-helix (bHLH) transcription factor that can specify a neuronal fate on ectodermal cells and is expressed in neural progenitor cells within the developing central and peripheral nervous systems. The protein product of this gene also plays a role in the differentiation and survival of midbrain dopaminergic neurons. [provided by RefSeq, Apr 2012]
RELN	promoter	517732	chr7	103630013	103630083	1.04671	2.09342	2	Island	0.019	0.0172265	This gene encodes a large secreted extracellular matrix protein thought to control cell-cell interactions critical for cell positioning and neuronal migration during brain development. This protein may be involved in schizophrenia, autism, bipolar disorder, major depression and in migration defects associated with temporal lobe epilepsy. Mutations of this gene are associated with autosomal recess…
HTR1A	close to 3'	2244	chr5	63255359	63255687	1.04644	2.09287	2	Island	0.019	0.0172265	This gene encodes a G protein-coupled receptor for 5-hydroxytryptamine (serotonin), and belongs to the 5-hydroxytryptamine receptor subfamily. Serotonin has been implicated in a number of physiologic processes and pathologic conditions. Inactivation of this gene in mice results in behavior consistent with an increased anxiety and stress response. Mutation in the promoter of this gene has been ass…
TENT4A	inside	42443	chr5	6737778	6737848	-1.04345	2.08689	2	Island	0.019	0.0172265	The protein encoded by this gene is a DNA polymerase that is likely involved in DNA repair. In addition, the encoded protein may be required for sister chromatid adhesion. Alternatively spliced transcript variants that encode different isoforms have been described. [provided by RefSeq, Jan 2010]
SLC39A13	inside	61044	chr11	47399893	47399980	-1.04315	2.08631	2	Island	0.019	0.0172265	This gene encodes a member of the LIV-1 subfamily of the ZIP transporter family. The encoded transmembrane protein functions as a zinc transporter. Mutations in this gene have been associated with the spondylocheiro dysplastic form of Ehlers-Danlos syndrome. Alternate transcript variants have been found for this gene. [provided by RefSeq, Jan 2016]
SLC6A4	inside	41649	chr17	28562685	28562813	1.04253	2.08506	2	Island	0.019	0.0172265	This gene encodes an integral membrane protein that transports the neurotransmitter serotonin from synaptic spaces into presynaptic neurons. The encoded protein terminates the action of serotonin and recycles it in a sodium-dependent manner. This protein is a target of psychomotor stimulants, such as amphetamines and cocaine, and is a member of the sodium:neurotransmitter symporter family. A repe…
TAPBP	inside	14692	chr6	33267991	33267996	1.0417	2.0834	2	S_Shore	0.019	0.0172265	This gene encodes a transmembrane glycoprotein which mediates interaction between newly assembled major histocompatibility complex (MHC) class I molecules and the transporter associated with antigen processing (TAP), which is required for the transport of antigenic peptides across the endoplasmic reticulum membrane. This interaction is essential for optimal peptide loading on the MHC class I mole…
TJP1	inside	122349	chr15	30114474	30114651	1.04015	2.08031	2	Island	0.019	0.0172265	This gene encodes a member of the membrane-associated guanylate kinase (MAGUK) family of proteins, and acts as a tight junction adaptor protein that also regulates adherens junctions. Tight junctions regulate the movement of ions and macromolecules between endothelial and epithelial cells. The multidomain structure of this scaffold protein, including a postsynaptic density 95/disc-large/zona occl…
BCL9	promoter	84833	chr1	147012788	147012802	1.04005	2.0801	2	OpenSea	0.019	0.0172265	BCL9 is associated with B-cell acute lymphoblastic leukemia. It may be a target of translocation in B-cell malignancies with abnormalities of 1q21. Its function is unknown. The overexpression of BCL9 may be of pathogenic significance in B-cell malignancies. [provided by RefSeq, Jul 2008]
TRPC6	promoter	130278	chr11	101454680	101454683	1.03895	2.0779	2	Island	0.019	0.0172265	The protein encoded by this gene forms a receptor-activated calcium channel in the cell membrane. The channel is activated by diacylglycerol and is thought to be under the control of a phosphatidylinositol second messenger system. Activation of this channel occurs independently of protein kinase C and is not triggered by low levels of intracellular calcium. Defects in this gene are a cause of foc…
LPP-AS2	inside	2882	chr3	187870929	187870940	1.03721	2.07442	2	N_Shore	0.02	0.0180879
TRIM15	overlaps 5'	9490	chr6	30130881	30131001	-1.03695	2.0739	2	OpenSea	0.02	0.0180879	The protein encoded by this gene is a member of the tripartite motif (TRIM) family. The TRIM motif includes three zinc-binding domains, a RING, a B-box type 1 and a B-box type 2, and a coiled-coil region. The protein localizes to the cytoplasm. Alternatively spliced transcript variants have been described, but their biological validity has not been determined. [provided by RefSeq, Jul 2008]
MIA2	inside	85921	chr14	39734964	39735211	1.03367	2.06735	2	N_Shore	0.02	0.0180879	This gene encodes s receptor in the endoplasmic reticulum, which plays a role in the export of large pre-chylomicrons and pre-very low density lipoproteins (pre-VLDLs). Three major classes of transcripts are generated from this gene- melanoma inhibitory activity 2-specific transcripts, cTAGE family member 5-specific transcripts and transcripts that include exons from both these transcript species…
SIK1	downstream	12604	chr21	44819112	44819445	-1.02277	2.04555	2	Island	0.02	0.0180879	This gene encodes a serine/threonine protein kinase that contains a ubiquitin-associated (UBA) domain. The encoded protein is a member of the adenosine monophosphate-activated kinase (AMPK) subfamily of kinases that play a role in conserved signal transduction pathways. A mutation in this gene is associated with early infantile epileptic encephalopathy 30. [provided by RefSeq, Nov 2016]
ARHGAP25	inside	92044	chr2	68961987	68962012	-1.0189	2.0378	2	OpenSea	0.02	0.0180879	ARHGAPs, such as ARHGAP25, encode negative regulators of Rho GTPases (see ARHA; MIM 165390), which are implicated in actin remodeling, cell polarity, and cell migration (Katoh and Katoh, 2004 [PubMed 15254788]).[supplied by OMIM, Mar 2008]
TRIM44	promoter	146577	chr11	35683421	35683551	1.01521	2.03042	2	N_Shore	0.021	0.0189492	This gene encodes a member of the tripartite motif (TRIM) family. The TRIM motif includes three zinc-binding domains, namely a RING, a B-box type 1 and a B-box type 2, and a coiled-coil region. [provided by RefSeq, Jul 2008]
C7orf50	inside	141270	chr7	1127709	1127767	1.01113	2.02226	2	S_Shore	0.021	0.0189492
DZIP1	promoter	66504	chr13	96296983	96296997	1.00979	2.01957	2	Island	0.021	0.0189492

## Sheet: CpG
name	chr	start	end	CpG
PLA2G7	chr6	46702983	46703225	cg18630040
PLA2G7	chr6	46702983	46703225	cg26705953
PLA2G7	chr6	46702983	46703225	cg27087057
PLA2G7	chr6	46702983	46703225	cg08383338
SPIDR	chr8	48648813	48649326	cg24163242
SPIDR	chr8	48648813	48649326	cg19414630
SPIDR	chr8	48648813	48649326	cg00044505
SPIDR	chr8	48648813	48649326	cg14878812
VGLL4	chr3	11623526	11624023	cg18809126
VGLL4	chr3	11623526	11624023	cg03370106
VGLL4	chr3	11623526	11624023	cg18096987
VGLL4	chr3	11623526	11624023	cg07330114
PCDHA9	chr5	140306181	140306213	cg02004641
PCDHA9	chr5	140306181	140306213	cg02105519
PCDHA9	chr5	140306181	140306213	cg23953697
PCDHA9	chr5	140306181	140306213	cg16400492
PSTPIP2	chr18	43651835	43652255	cg13768737
PSTPIP2	chr18	43651835	43652255	cg20670302
PSTPIP2	chr18	43651835	43652255	cg11864882
PSTPIP2	chr18	43651835	43652255	cg17329670
WNT9B	chr17	44928967	44929215	cg08067721
WNT9B	chr17	44928967	44929215	cg14630905
WNT9B	chr17	44928967	44929215	cg27125605
WNT9B	chr17	44928967	44929215	cg23422659
CD6	chr11	60738995	60739172	cg21939215
CD6	chr11	60738995	60739172	cg27284288
CD6	chr11	60738995	60739172	cg26427109
CD6	chr11	60738995	60739172	cg07380416
PIK3CD	chr1	9714397	9714845	cg08854008
PIK3CD	chr1	9714397	9714845	cg12354861
PIK3CD	chr1	9714397	9714845	cg14989202
PIK3CD	chr1	9714397	9714845	cg16597045
CCDC80	chr3	112359488	112359557	cg24364668
CCDC80	chr3	112359488	112359557	cg12113356
CCDC80	chr3	112359488	112359557	cg13287247
CCDC80	chr3	112359488	112359557	cg16198723
ZFP42	chr4	188916724	188916867	cg14817655
ZFP42	chr4	188916724	188916867	cg24896649
ZFP42	chr4	188916724	188916867	cg18034737
ZFP42	chr4	188916724	188916867	cg06274159
DOCK9	chr13	99630462	99630583	cg02799880
DOCK9	chr13	99630462	99630583	cg21712331
DOCK9	chr13	99630462	99630583	cg27518324
DOCK9	chr13	99630462	99630583	cg10811485
POPDC3	chr6	105628000	105628022	cg04810065
POPDC3	chr6	105628000	105628022	cg08281556
POPDC3	chr6	105628000	105628022	cg13357482
POPDC3	chr6	105628000	105628022	cg06577045
PID1	chr2	230135789	230136146	cg26112014
PID1	chr2	230135789	230136146	cg07472438
PID1	chr2	230135789	230136146	cg21949333
DOCK2	chr5	169407439	169407753	cg12688234
DOCK2	chr5	169407439	169407753	cg00357551
DOCK2	chr5	169407439	169407753	cg26972389
FAM13A	chr4	89978251	89978566	cg06884401
FAM13A	chr4	89978251	89978566	cg25779483
FAM13A	chr4	89978251	89978566	cg04536922
GBP4	chr1	89664545	89664782	cg20410995
GBP4	chr1	89664545	89664782	cg14563196
GBP4	chr1	89664545	89664782	cg27285720
WNK4	chr17	40932508	40932520	cg24104567
WNK4	chr17	40932508	40932520	cg02763536
WNK4	chr17	40932508	40932520	cg16208357
HOXB3	chr17	46651225	46651722	cg06395298
HOXB3	chr17	46651225	46651722	cg22053945
HOXB3	chr17	46651225	46651722	cg12910797
KBTBD11	chr8	1949246	1949342	cg09689137
KBTBD11	chr8	1949246	1949342	cg23426958
KBTBD11	chr8	1949246	1949342	cg25021970
LY75-CD302	chr2	160655036	160655081	cg15352315
LY75-CD302	chr2	160655036	160655081	cg03432176
LY75-CD302	chr2	160655036	160655081	cg09643312
XAF1	chr17	6659364	6659562	cg27146152
XAF1	chr17	6659364	6659562	cg20803910
XAF1	chr17	6659364	6659562	cg17753212
SPIDR	chr8	48572447	48572557	cg08506869
SPIDR	chr8	48572447	48572557	cg20190772
SPIDR	chr8	48572447	48572557	cg25257799
ZMYND8	chr20	45947025	45947226	cg03082779
ZMYND8	chr20	45947025	45947226	cg02341503
ZMYND8	chr20	45947025	45947226	cg09046309
ADGRA1	chr10	134901279	134901297	cg07068327
ADGRA1	chr10	134901279	134901297	cg09639725
ADGRA1	chr10	134901279	134901297	cg15825786
EVL	chr14	100531591	100532036	cg18621299
EVL	chr14	100531591	100532036	cg19918549
EVL	chr14	100531591	100532036	cg17813891
HLA-E	chr6	30458586	30458730	cg00340855
HLA-E	chr6	30458586	30458730	cg11594821
HLA-E	chr6	30458586	30458730	cg21758773
LINC00472	chr6	72130209	72130547	cg10039188
LINC00472	chr6	72130209	72130547	cg15045441
LINC00472	chr6	72130209	72130547	cg23281154
VPS13D	chr1	12538455	12538678	cg10622644
VPS13D	chr1	12538455	12538678	cg13466988
VPS13D	chr1	12538455	12538678	cg05654304
RIN2	chr20	19867136	19867145	cg20918393
RIN2	chr20	19867136	19867145	cg24737324
RIN2	chr20	19867136	19867145	cg25291653
ERBB2	chr17	37856217	37856230	cg23731030
ERBB2	chr17	37856217	37856230	cg23333072
ERBB2	chr17	37856217	37856230	cg02433278
IFI44L	chr1	79085586	79085765	cg03607951
IFI44L	chr1	79085586	79085765	cg17980508
IFI44L	chr1	79085586	79085765	cg00855901
PSMB9	chr6	32822911	32823116	cg07156249
PSMB9	chr6	32822911	32823116	cg03465320
PSMB9	chr6	32822911	32823116	cg16853860
CDC73	chr1	193155273	193155806	cg23627149
CDC73	chr1	193155273	193155806	cg16608652
CDC73	chr1	193155273	193155806	cg00725635
FOXE3	chr1	47882265	47882322	cg19809499
FOXE3	chr1	47882265	47882322	cg18815943
FOXE3	chr1	47882265	47882322	cg15457058
CYREN	chr7	134832770	134832850	cg13120814
CYREN	chr7	134832770	134832850	cg10014112
CYREN	chr7	134832770	134832850	cg06456031
TAP1	chr6	32813448	32813531	cg12253437
TAP1	chr6	32813448	32813531	cg13165140
TAP1	chr6	32813448	32813531	cg09354037
LTA	chr6	31539973	31539998	cg09621572
LTA	chr6	31539973	31539998	cg14437551
LTA	chr6	31539973	31539998	cg14597739
GRB7	chr17	37895771	37896063	cg14398691
GRB7	chr17	37895771	37896063	cg00735611
GRB7	chr17	37895771	37896063	cg07327299
FBXL13	chr7	102553432	102553457	cg20442697
FBXL13	chr7	102553432	102553457	cg20485874
FBXL13	chr7	102553432	102553457	cg19561297
KRT222	chr17	38821390	38821420	cg12029804
KRT222	chr17	38821390	38821420	cg23776012
KRT222	chr17	38821390	38821420	cg10050661
S100A16	chr1	153581494	153581655	cg07910075
S100A16	chr1	153581494	153581655	cg11820824
S100A16	chr1	153581494	153581655	cg19255608
CLPTM1L	chr5	1342124	1342200	cg05905124
CLPTM1L	chr5	1342124	1342200	cg07493874
CLPTM1L	chr5	1342124	1342200	cg14733637
FAXDC2	chr5	154230173	154230308	cg00604840
FAXDC2	chr5	154230173	154230308	cg18188717
FAXDC2	chr5	154230173	154230308	cg10257049
ATP10A	chr15	26108399	26108401	cg16389285
ATP10A	chr15	26108399	26108401	cg20124450
ADAMTS17	chr15	100882165	100882213	cg05027458
ADAMTS17	chr15	100882165	100882213	cg20578175
ARHGEF33	chr2	39187533	39187539	cg11176990
ARHGEF33	chr2	39187533	39187539	cg22158769
CLDN3	chr7	73184665	73184671	cg26502671
CLDN3	chr7	73184665	73184671	cg12234855
HLA-B	chr6	31322914	31322926	cg23923934
HLA-B	chr6	31322914	31322926	cg27529346
CD302	chr2	160654086	160654236	cg04735129
CD302	chr2	160654086	160654236	cg20351640
MOV10	chr1	113216382	113216774	cg03417473
MOV10	chr1	113216382	113216774	cg10114555
NLRC5	chr16	57023022	57023191	cg07839457
NLRC5	chr16	57023022	57023191	cg16411857
PSMB8	chr6	32810706	32810742	cg24898914
PSMB8	chr6	32810706	32810742	cg00533183
ISYNA1	chr19	18549131	18549134	cg15073853
ISYNA1	chr19	18549131	18549134	cg21962901
CBFA2T2	chr20	32149963	32150311	cg16678522
CBFA2T2	chr20	32149963	32150311	cg07790870
RBMS1	chr2	161348665	161348781	cg00314029
RBMS1	chr2	161348665	161348781	cg02772995
APCDD1	chr18	10454681	10454684	cg01499217
APCDD1	chr18	10454681	10454684	cg05627083
PRDM13	chr6	100057143	100057160	cg18924324
PRDM13	chr6	100057143	100057160	cg19223299
CTNND1	chr11	57529255	57529614	cg21272996
CTNND1	chr11	57529255	57529614	cg09878888
KCNB1	chr20	48099343	48099359	cg01663603
KCNB1	chr20	48099343	48099359	cg12307787
ANKHD1-EIF4EBP3	chr5	139927191	139927271	cg15923025
ANKHD1-EIF4EBP3	chr5	139927191	139927271	cg07810961
GRAMD1B	chr11	123430872	123430949	cg23710751
GRAMD1B	chr11	123430872	123430949	cg05543458
MMP2	chr16	55514378	55514470	cg09350341
MMP2	chr16	55514378	55514470	cg02458945
BAZ2B	chr2	160472940	160473251	cg21319458
BAZ2B	chr2	160472940	160473251	cg19903071
CLSTN1	chr1	9884600	9884622	cg24551579
CLSTN1	chr1	9884600	9884622	cg26985289
WIPI1	chr17	66452343	66452567	cg25161129
WIPI1	chr17	66452343	66452567	cg20155875
LINC00266-1	chr20	62948134	62948235	cg24189721
LINC00266-1	chr20	62948134	62948235	cg09141953
GNRH2	chr20	3022925	3022992	cg01583485
GNRH2	chr20	3022925	3022992	cg23848712
LINC00486	chr2	33050369	33050475	cg23627062
LINC00486	chr2	33050369	33050475	cg07617759
MIRLET7BHG	chr22	46471129	46471442	cg27338353
MIRLET7BHG	chr22	46471129	46471442	cg26549330
ROCK2	chr2	11485552	11485561	cg03997139
ROCK2	chr2	11485552	11485561	cg13266327
JPH3	chr16	87636539	87636594	cg08145698
JPH3	chr16	87636539	87636594	cg10453425
TAP1	chr6	32819921	32820102	cg24111025
TAP1	chr6	32819921	32820102	cg06473288
BRD4	chr19	15391832	15391927	cg20078972
BRD4	chr19	15391832	15391927	cg08044694
ZNF577	chr19	52391166	52391304	cg24794228
ZNF577	chr19	52391166	52391304	cg11269599
KLF15	chr3	126006762	126006835	cg19477084
KLF15	chr3	126006762	126006835	cg16342439
COL25A1	chr4	110223967	110223969	cg11979589
COL25A1	chr4	110223967	110223969	cg05791136
KNDC1	chr10	134973796	134974048	cg19626078
KNDC1	chr10	134973796	134974048	cg12955583
GALR1	chr18	74961724	74961727	cg00854242
GALR1	chr18	74961724	74961727	cg26721264
AIP	chr11	67251677	67251939	cg20973735
AIP	chr11	67251677	67251939	cg13603599
CACNB2	chr10	18629497	18629545	cg19998294
CACNB2	chr10	18629497	18629545	cg05719612
KLKB1	chr4	187148563	187148688	cg05740254
KLKB1	chr4	187148563	187148688	cg12536028
AIM2	chr1	159046937	159046973	cg17217296
AIM2	chr1	159046937	159046973	cg10636246
TFAP2A	chr6	10415631	10415636	cg14009588
TFAP2A	chr6	10415631	10415636	cg22836400
PLEKHA1	chr10	124133785	124133802	cg08564661
PLEKHA1	chr10	124133785	124133802	cg03205140
MGP	chr12	15039397	15039432	cg22221831
MGP	chr12	15039397	15039432	cg13302154
GRAMD1B	chr11	123396299	123396370	cg26393964
GRAMD1B	chr11	123396299	123396370	cg14374432
AMER3	chr2	131513705	131513724	cg09987596
AMER3	chr2	131513705	131513724	cg18194734
SHC1	chr1	154943932	154944357	cg19356022
SHC1	chr1	154943932	154944357	cg25603883
NDRG1	chr8	134307597	134307728	cg17129188
NDRG1	chr8	134307597	134307728	cg20100745
LRP5	chr11	68080928	68081226	cg17651317
LRP5	chr11	68080928	68081226	cg14245804
BRINP2	chr1	177140126	177140145	cg13843613
BRINP2	chr1	177140126	177140145	cg04209911
ETS1	chr11	128457400	128457459	cg10290679
ETS1	chr11	128457400	128457459	cg27078890
RIIAD1	chr1	151693222	151693261	cg24158160
RIIAD1	chr1	151693222	151693261	cg16096311
STEAP2	chr7	89841214	89841435	cg12656475
STEAP2	chr7	89841214	89841435	cg09450020
RBFOX2	chr22	36236732	36236760	cg15352367
RBFOX2	chr22	36236732	36236760	cg18613324
ACOX3	chr4	8395941	8396056	cg19317600
ACOX3	chr4	8395941	8396056	cg25599924
PFN2	chr3	149687002	149687315	cg01070987
PFN2	chr3	149687002	149687315	cg10636490
VWC2	chr7	49813111	49813486	cg09493505
VWC2	chr7	49813111	49813486	cg18206027
CELF4	chr18	35146097	35146099	cg13033090
CELF4	chr18	35146097	35146099	cg14423557
CYTIP	chr2	158300475	158300485	cg12177677
CYTIP	chr2	158300475	158300485	cg10559416
C17orf102	chr17	32906454	32906456	cg08967802
C17orf102	chr17	32906454	32906456	cg04906989
SOX5	chr12	24102807	24102832	cg24237081
SOX5	chr12	24102807	24102832	cg25925006
IRF6	chr1	209979283	209979345	cg25192855
IRF6	chr1	209979283	209979345	cg00989853
NCKAP1L	chr12	54891634	54891636	cg16509569
NCKAP1L	chr12	54891634	54891636	cg21376733
ATP1B2	chr17	7554930	7555132	cg00996262
ATP1B2	chr17	7554930	7555132	cg08581937
C1QTNF1	chr17	77020166	77020220	cg19472078
C1QTNF1	chr17	77020166	77020220	cg18996910
PRKRIP1	chr7	102066852	102067162	cg07499032
PRKRIP1	chr7	102066852	102067162	cg03436397
HTT	chr4	3204792	3204843	cg09362796
HTT	chr4	3204792	3204843	cg14967987
EDN3	chr20	57875362	57875364	cg17146570
EDN3	chr20	57875362	57875364	cg08318212
LMNA	chr1	156093624	156093948	cg02997316
LMNA	chr1	156093624	156093948	cg19238380
MTUS1	chr8	17658559	17658561	cg21188772
MTUS1	chr8	17658559	17658561	cg20517154
PXDN	chr2	1748337	1748617	cg09118932
PXDN	chr2	1748337	1748617	cg14037665
MIR548G	chr3	99357437	99357613	cg19968403
MIR548G	chr3	99357437	99357613	cg05283542
NBPF20	chr1	145715636	145715672	cg10798745
NBPF20	chr1	145715636	145715672	cg12832565
RNF157	chr17	74236251	74236288	cg04179625
RNF157	chr17	74236251	74236288	cg13366219
CASP6	chr4	110625010	110625080	cg03797115
CASP6	chr4	110625010	110625080	cg17714799
TRIM2	chr4	154125681	154125720	cg02616418
TRIM2	chr4	154125681	154125720	cg17852507
SLC34A2	chr4	25657414	25657429	cg07578695
SLC34A2	chr4	25657414	25657429	cg19616230
LINC00426	chr13	30947713	30948103	cg08949143
LINC00426	chr13	30947713	30948103	cg08859309
HLA-E	chr6	30460576	30460600	cg13036546
HLA-E	chr6	30460576	30460600	cg16535080
SLC43A3	chr11	57195382	57195540	cg13046608
SLC43A3	chr11	57195382	57195540	cg19881895
SLC15A2	chr3	121612956	121612991	cg10523671
SLC15A2	chr3	121612956	121612991	cg02034887
TOLLIP	chr11	1320497	1320546	cg23240927
TOLLIP	chr11	1320497	1320546	cg07546654
HLA-E	chr6	30459595	30459867	cg27486585
HLA-E	chr6	30459595	30459867	cg17615629
LINC00602	chr6	166422626	166422671	cg23657299
LINC00602	chr6	166422626	166422671	cg03177042
MIRLET7BHG	chr22	46463543	46463747	cg12516875
MIRLET7BHG	chr22	46463543	46463747	cg18384588
ARL13B	chr3	93747410	93747528	cg27200466
ARL13B	chr3	93747410	93747528	cg19847038
ZNF502	chr3	44753946	44753948	cg26781129
ZNF502	chr3	44753946	44753948	cg17279458
TAP1	chr6	32813084	32813337	cg16890093
TAP1	chr6	32813084	32813337	cg19136673
ZC3H12D	chr6	149775621	149775853	cg07346187
ZC3H12D	chr6	149775621	149775853	cg04494800
ALKAL2	chr2	287993	288113	cg13137176
ALKAL2	chr2	287993	288113	cg08677375
LYST	chr1	236046939	236047034	cg02829654
LYST	chr1	236046939	236047034	cg12167564
DUSP6	chr12	89744488	89744524	cg07239716
DUSP6	chr12	89744488	89744524	cg01814191
RWDD2A	chr6	83904067	83904091	cg19119071
RWDD2A	chr6	83904067	83904091	cg04749631
ADGRF1	chr6	47009737	47010091	cg10896586
ADGRF1	chr6	47009737	47010091	cg06228599
SOX5	chr12	24104007	24104115	cg21862372
SOX5	chr12	24104007	24104115	cg05630725
KIF19	chr17	72322143	72322154	cg18944047
KIF19	chr17	72322143	72322154	cg16709232
LCP2	chr5	169724590	169724656	cg17127769
LCP2	chr5	169724590	169724656	cg04822621
LMNTD1	chr12	25801601	25801621	cg23979954
LMNTD1	chr12	25801601	25801621	cg16133681
PER2	chr2	239195537	239195602	cg23072629
PER2	chr2	239195537	239195602	cg11903188
EYA2	chr20	45523294	45523541	cg12041848
EYA2	chr20	45523294	45523541	cg05852008
ABCB1	chr7	87228749	87228808	cg19861260
ABCB1	chr7	87228749	87228808	cg25477497
ACACA	chr17	35656860	35656896	cg06026545
ACACA	chr17	35656860	35656896	cg01760189
NR2F2	chr15	96876486	96876737	cg15070718
NR2F2	chr15	96876486	96876737	cg08675869
TSPOAP1-AS1	chr17	56409011	56409028	cg26112797
TSPOAP1-AS1	chr17	56409011	56409028	cg10530767
RAB11FIP3	chr16	474430	474467	cg02102075
RAB11FIP3	chr16	474430	474467	cg06502279
ZNF462	chr9	109623589	109623731	cg14530834
ZNF462	chr9	109623589	109623731	cg14348397
LINC02418	chr12	130527104	130527106	cg10233825
LINC02418	chr12	130527104	130527106	cg02681173
ELMOD1	chr11	107462437	107462445	cg02989521
ELMOD1	chr11	107462437	107462445	cg19266910
GSX1	chr13	28395757	28395783	cg01660473
GSX1	chr13	28395757	28395783	cg25546248
NFIA	chr1	61546214	61546247	cg14093103
NFIA	chr1	61546214	61546247	cg15546227
CALD1	chr7	134464242	134464288	cg14009688
CALD1	chr7	134464242	134464288	cg09337852
MIRLET7BHG	chr22	46473074	46473343	cg17342469
MIRLET7BHG	chr22	46473074	46473343	cg27214856
ZBTB8B	chr1	32930522	32930544	cg22604123
ZBTB8B	chr1	32930522	32930544	cg22007227
NR2F2	chr15	96876248	96876367	cg18614734
NR2F2	chr15	96876248	96876367	cg23763043
COBL	chr7	51384519	51384528	cg25202070
COBL	chr7	51384519	51384528	cg09613161
AFF3	chr2	100759134	100759159	cg06183267
AFF3	chr2	100759134	100759159	cg23497683
HECTD1	chr14	31698967	31699236	cg10348234
HECTD1	chr14	31698967	31699236	cg18437792
ZNF704	chr8	81639711	81639869	cg02319318
ZNF704	chr8	81639711	81639869	cg26695909
NR2F2	chr15	96869870	96870030	cg05876623
NR2F2	chr15	96869870	96870030	cg00026703
SLITRK6	chr13	86373320	86373600	cg22697386
SLITRK6	chr13	86373320	86373600	cg24392970
IER3	chr6	30720261	30720484	cg19913563
IER3	chr6	30720261	30720484	cg06422467
DGKZ	chr11	46354562	46354567	cg05412031
DGKZ	chr11	46354562	46354567	cg07276415
TBX3	chr12	115131789	115131846	cg03051777
TBX3	chr12	115131789	115131846	cg23424407
TBX2	chr17	59477557	59477564	cg19949441
TBX2	chr17	59477557	59477564	cg09365557
HCCAT5	chr16	73266679	73266785	cg06446408
HCCAT5	chr16	73266679	73266785	cg01375262
GRAP2	chr22	40296767	40297036	cg26815454
GRAP2	chr22	40296767	40297036	cg03840259
RASAL3	chr19	15568894	15568935	cg21002957
RASAL3	chr19	15568894	15568935	cg01062942
CD59	chr11	33758413	33758505	cg24453664
CD59	chr11	33758413	33758505	cg16568681
NLRP3	chr1	247611842	247611881	cg18126557
NLRP3	chr1	247611842	247611881	cg25602756
NFKBIL1	chr6	31527920	31528239	cg24504194
NFKBIL1	chr6	31527920	31528239	cg09037630
DOK5	chr20	53092040	53092233	cg23359394
DOK5	chr20	53092040	53092233	cg00741836
GALNT9	chr12	132906010	132906439	cg12075445
GALNT9	chr12	132906010	132906439	cg19724555
	chr8	688132	688417	cg23156916
	chr8	688132	688417	cg26777883
TMEM171	chr5	72416469	72416677	cg15644174
TMEM171	chr5	72416469	72416677	cg25177452
FGD4	chr12	32654929	32654992	cg11809958
FGD4	chr12	32654929	32654992	cg22431093
TNF	chr6	31544694	31544931	cg17741993
TNF	chr6	31544694	31544931	cg01360627
SLC16A12	chr10	91295338	91295346	cg12005098
SLC16A12	chr10	91295338	91295346	cg11832210
STAT3	chr17	40489569	40489584	cg05487134
STAT3	chr17	40489569	40489584	cg24312520
CCR7	chr17	38721888	38721942	cg07388018
CCR7	chr17	38721888	38721942	cg13504059
DAD1	chr14	22993036	22993190	cg10414881
DAD1	chr14	22993036	22993190	cg03035162
CMYA5	chr5	78985484	78985489	cg10257870
CMYA5	chr5	78985484	78985489	cg03546977
FAM19A4	chr3	68981852	68981854	cg12417685
FAM19A4	chr3	68981852	68981854	cg12219082
ADCY9	chr16	4000839	4000920	cg04987071
ADCY9	chr16	4000839	4000920	cg16430819
IQCN	chr19	18385672	18385930	cg07083818
IQCN	chr19	18385672	18385930	cg24790419
TAGAP	chr6	159463103	159463300	cg00187889
TAGAP	chr6	159463103	159463300	cg07516148
LDLRAD4	chr18	13611400	13611439	cg25374649
LDLRAD4	chr18	13611400	13611439	cg22454011
RNF39	chr6	30042980	30042985	cg02552311
RNF39	chr6	30042980	30042985	cg03219282
LINC00908	chr18	74240460	74240476	cg17726692
LINC00908	chr18	74240460	74240476	cg22284422
PBX1	chr1	164290179	164290198	cg09871685
PBX1	chr1	164290179	164290198	cg23619357
ZNF385B	chr2	180726035	180726247	cg24575676
ZNF385B	chr2	180726035	180726247	cg11113760
GLI2	chr2	121494043	121494295	cg12620942
GLI2	chr2	121494043	121494295	cg08572016
FAM3B	chr21	42688635	42688675	cg21553596
FAM3B	chr21	42688635	42688675	cg22221870
HAP1	chr17	39890494	39890581	cg01777228
HAP1	chr17	39890494	39890581	cg12320221
IKZF1	chr7	50348485	50348870	cg07103517
IKZF1	chr7	50348485	50348870	cg19159011
FAM180A	chr7	135433715	135433736	cg01548463
FAM180A	chr7	135433715	135433736	cg22621652
TUBGCP2	chr10	135113191	135113384	cg20090482
TUBGCP2	chr10	135113191	135113384	cg10628465
NEUROG2	chr4	113442791	113442804	cg04407762
NEUROG2	chr4	113442791	113442804	cg00146676
RELN	chr7	103630013	103630083	cg07482935
RELN	chr7	103630013	103630083	cg13566610
HTR1A	chr5	63255359	63255687	cg12523924
HTR1A	chr5	63255359	63255687	cg05040472
TENT4A	chr5	6737778	6737848	cg14682080
TENT4A	chr5	6737778	6737848	cg11304283
SLC39A13	chr11	47399893	47399980	cg07675031
SLC39A13	chr11	47399893	47399980	cg03106245
SLC6A4	chr17	28562685	28562813	cg14692377
SLC6A4	chr17	28562685	28562813	cg05016953
TAPBP	chr6	33267991	33267996	cg23625628
TAPBP	chr6	33267991	33267996	cg15929078
TJP1	chr15	30114474	30114651	cg19965221
TJP1	chr15	30114474	30114651	cg00204501
BCL9	chr1	147012788	147012802	cg13195895
BCL9	chr1	147012788	147012802	cg24307292
TRPC6	chr11	101454680	101454683	cg27296293
TRPC6	chr11	101454680	101454683	cg07013734
LPP-AS2	chr3	187870929	187870940	cg14091103
LPP-AS2	chr3	187870929	187870940	cg05685023
TRIM15	chr6	30130881	30131001	cg02772121
TRIM15	chr6	30130881	30131001	cg06051311
MIA2	chr14	39734964	39735211	cg24743156
MIA2	chr14	39734964	39735211	cg13277939
SIK1	chr21	44819112	44819445	cg15220969
SIK1	chr21	44819112	44819445	cg17122157
ARHGAP25	chr2	68961987	68962012	cg15477363
ARHGAP25	chr2	68961987	68962012	cg09721047
TRIM44	chr11	35683421	35683551	cg02760962
TRIM44	chr11	35683421	35683551	cg23681730
C7orf50	chr7	1127709	1127767	cg07012460
C7orf50	chr7	1127709	1127767	cg03595161
DZIP1	chr13	96296983	96296997	cg02788400
DZIP1	chr13	96296983	96296997	cg05505803
