# Supplementary material for: Hypomethylation mediates genetic association with the major histocompatibility complex genes in Sjögren’s syndrome
Source: PLoS One. 2021 Apr 22;16(4):e0248429. doi: 10.1371/journal.pone.0248429 (PMC8062105; doi:10.1371/journal.pone.0248429)
Supplement: S3 Table — Statistical testing of association between average SS DMR methylation M-values and SNPs within 250 kb base pairs from the first and last CpG site of the DMR. DNA methylation values are batch-adjusted prior to testing and significance is established via the t-test from linear regression of M-values on copies of the reference allele. chr = chromosome; position = GRCh37 genetic coordinate of SNP; A1 = allele 1; A2 = allele 2; dmr = differentially-methylated region, represented by chromosome, start position, and end position; distance = base pair distance between SNP and DMR; coefficient = coefficient of allele copy number from linear regression; p_bh = Benjamini-Hochberg adjusted p-value. (XLSX) [file pone.0248429.s008.xlsx]

## Sheet: Sheet 1
chr	snp	position	A1	A2	dmr	distance	coefficient	p.value	p_bh
6	rs9275224	32659878	G	A	chr6:32810706-32810742	150828	0.670792	3.35185e-08	0.0004835
6	rs9275224	32659878	G	A	chr6:32819921-32820102	160043	0.654542	6.79357e-08	0.0004835
6	rs9275224	32659878	G	A	chr6:32822911-32823116	163033	0.619255	7.67406e-08	0.0004835
6	rs9275224	32659878	G	A	chr6:32813084-32813337	153206	0.588688	9.31868e-08	0.0004835
6	rs9275224	32659878	G	A	chr6:32813448-32813531	153570	0.596984	1.37945e-07	0.000572583
6	rs2734985	29818662	G	A	chr6:30042980-30042985	224318	0.609647	1.18044e-06	0.00408315
6	rs423209	32983474	A	G	chr6:32822911-32823116	160358	-1.52682	2.3298e-06	0.00690753
6	rs2261033	31603591	G	A	chr6:31544694-31544931	58660	0.461292	3.43213e-06	0.00890381
6	rs423209	32983474	A	G	chr6:32813448-32813531	169943	-1.43989	6.13181e-06	0.01414
6	rs3021302	32623150	G	A	chr6:32810706-32810742	187556	-0.698872	7.6405e-06	0.0147847
4	rs76489683	113362928	A	C	chr4:113442791-113442804	79863	1.02886	7.83618e-06	0.0147847
6	rs423209	32983474	A	G	chr6:32813084-32813337	170137	-1.38141	8.70613e-06	0.0150572
6	rs2261033	31603591	G	A	chr6:31527920-31528239	75352	0.479283	1.09352e-05	0.0174576
6	rs3021302	32623150	G	A	chr6:32819921-32820102	196771	-0.666667	1.9377e-05	0.028725
6	rs2858332	32681161	C	A	chr6:32819921-32820102	138760	-0.530795	2.27124e-05	0.0314249
6	rs2261033	31603591	G	A	chr6:31539973-31539998	63593	0.447655	2.73376e-05	0.0354198
12	rs17407659	24238010	A	G	chr12:24104007-24104115	133895	0.827904	2.9013e-05	0.0354198
4	rs62288624	8641050	A	C	chr4:8395941-8396056	244994	2.05514	3.80482e-05	0.043157
6	rs3021302	32623150	G	A	chr6:32813084-32813337	189934	-0.583367	4.02056e-05	0.043157
6	rs9275374	32668526	A	G	chr6:32810706-32810742	142180	0.55754	4.15891e-05	0.043157
11	rs17738808	123237252	A	G	chr11:123396299-123396370	159047	0.949143	4.40725e-05	0.0435562
6	rs2858332	32681161	C	A	chr6:32810706-32810742	129545	-0.513491	4.68455e-05	0.0441924
6	rs423209	32983474	A	G	chr6:32819921-32820102	163372	-1.38953	5.47181e-05	0.0488972
16	rs13335209	87860446	A	C	chr16:87636539-87636594	223852	-0.626607	5.65448e-05	0.0488972
3	rs76027985	112439220	G	A	chr3:112359488-112359557	79663	2.03612	5.93287e-05	0.0492523
6	rs3021302	32623150	G	A	chr6:32822911-32823116	199761	-0.595712	6.24902e-05	0.0498816
6	rs429916	32978587	A	C	chr6:32822911-32823116	155471	-0.864126	7.17279e-05	0.0551349
6	rs9275374	32668526	A	G	chr6:32813084-32813337	144558	0.487552	7.6577e-05	0.0567599
11	rs17738808	123237252	A	G	chr11:123430872-123430949	193620	0.861618	8.48415e-05	0.058948
6	rs414564	33004917	G	A	chr6:32813448-32813531	191386	-1.41776	8.52096e-05	0.058948
6	rs3021302	32623150	G	A	chr6:32813448-32813531	190298	-0.570436	9.63294e-05	0.064491
8	rs11136431	1791433	G	A	chr8:1949246-1949342	157813	-0.555309	0.000113034	0.0733094
6	rs414564	33004917	G	A	chr6:32813084-32813337	191580	-1.35628	0.000121773	0.0765843
6	rs9275374	32668526	A	G	chr6:32813448-32813531	144922	0.484808	0.000131306	0.0801504
6	rs2858332	32681161	C	A	chr6:32813084-32813337	131923	-0.436101	0.000139848	0.0810947
7	rs10488449	134391874	G	A	chr7:134464242-134464288	72368	-0.510501	0.000140667	0.0810947
6	rs2858332	32681161	C	A	chr6:32813448-32813531	132287	-0.439362	0.000188313	0.102035
6	rs9275374	32668526	A	G	chr6:32822911-32823116	154385	0.482547	0.000191041	0.102035
16	rs8047038	4111525	A	G	chr16:4000839-4000920	110605	0.508616	0.00019174	0.102035
6	rs414564	33004917	G	A	chr6:32822911-32823116	181801	-1.37012	0.000212146	0.110072
7	rs73108823	49828185	A	G	chr7:49813111-49813486	14699	-0.751612	0.000218318	0.110511
12	rs17407659	24238010	A	G	chr12:24102807-24102832	135178	0.844937	0.000227222	0.11146
6	rs429916	32978587	A	C	chr6:32813084-32813337	165250	-0.769595	0.000230933	0.11146
6	rs9391683	30361358	A	G	chr6:30458586-30458730	97228	0.473587	0.000239249	0.111461
6	rs1077393	31610529	G	A	chr6:31544694-31544931	65598	0.3995	0.000241675	0.111461
4	rs6553169	189124006	T	A	chr4:188916724-188916867	207139	0.431896	0.000273767	0.123517
6	rs2507976	31351887	A	C	chr6:31322914-31322926	28961	-0.476886	0.000311992	0.137768
6	rs2858332	32681161	C	A	chr6:32822911-32823116	141750	-0.432189	0.000320322	0.138499
6	rs9275374	32668526	A	G	chr6:32819921-32820102	151395	0.49031	0.000327768	0.138826
13	rs12859651	30980940	A	G	chr13:30947713-30948103	32837	-0.62579	0.000364165	0.150667
6	rs429916	32978587	A	C	chr6:32813448-32813531	165056	-0.765022	0.000370244	0.150667
4	rs4696812	8321709	G	A	chr4:8395941-8396056	74232	0.42103	0.000405331	0.161774
21	rs2158354	42710175	G	A	chr21:42688635-42688675	21500	0.597895	0.000413708	0.162002
16	rs2303771	87788864	A	G	chr16:87636539-87636594	152270	-0.52552	0.000469444	0.180423
6	rs429916	32978587	A	C	chr6:32810706-32810742	167845	-0.806053	0.000505523	0.187675
6	rs423209	32983474	A	G	chr6:32810706-32810742	172732	-1.21011	0.000518516	0.187675
6	rs2515919	31564167	G	A	chr6:31544694-31544931	19236	0.384341	0.000528923	0.187675
6	rs429916	32978587	A	C	chr6:32819921-32820102	158485	-0.798917	0.00053934	0.187675
6	rs3957146	32681530	G	A	chr6:32813084-32813337	131554	0.523081	0.000548442	0.187675
6	rs62419682	105756298	G	A	chr6:105628000-105628022	128276	1.35687	0.000557783	0.187675
12	rs117592257	32423817	A	C	chr12:32654929-32654992	231112	0.935031	0.000562049	0.187675
15	rs7171018	26172277	C	A	chr15:26108399-26108401	63876	1.44692	0.000579189	0.187675
6	rs1264323	30855907	A	G	chr6:30720261-30720484	135423	0.369903	0.00058009	0.187675
1	rs2806435	61772514	G	C	chr1:61546214-61546247	226267	-0.423165	0.000584915	0.187675
18	rs1941947	35046065	A	G	chr18:35146097-35146099	100032	0.749156	0.00058947	0.187675
12	rs73090163	32623762	A	G	chr12:32654929-32654992	31167	0.763639	0.000608857	0.187675
6	rs23544	32903637	A	G	chr6:32819921-32820102	83535	0.413315	0.000611446	0.187675
14	rs61974592	22968121	A	G	chr14:22993036-22993190	24915	-0.814436	0.000628092	0.187675
6	rs9271588	32590953	G	A	chr6:32810706-32810742	219753	0.433045	0.000632782	0.187675
1	rs7550183	48030249	A	G	chr1:47882265-47882322	147927	0.428227	0.000632998	0.187675
6	rs2515919	31564167	G	A	chr6:31322914-31322926	241241	0.443288	0.000681183	0.198314
8	rs12681672	1791914	G	A	chr8:1949246-1949342	157332	0.464654	0.000687992	0.198314
6	rs2523554	31331829	G	A	chr6:31544694-31544931	212865	-0.348383	0.000697708	0.198359
6	rs6906021	32626311	G	A	chr6:32810706-32810742	184395	-0.452338	0.000739935	0.207522
4	rs78149043	8540489	A	C	chr4:8395941-8396056	144433	1.95081	0.000771436	0.213472
18	rs1785149	13572354	A	G	chr18:13611400-13611439	39046	-0.402328	0.000841129	0.226851
6	rs23544	32903637	A	G	chr6:32822911-32823116	80521	0.382374	0.000854537	0.226851
20	rs77646362	2889537	C	A	chr20:3022925-3022992	133388	-0.870075	0.00087522	0.226851
6	rs3957146	32681530	G	A	chr6:32822911-32823116	141381	0.527688	0.000877899	0.226851
15	rs8043079	26129659	G	A	chr15:26108399-26108401	21258	-0.696107	0.000889474	0.226851
6	rs9391683	30361358	A	G	chr6:30459595-30459867	98237	0.415106	0.000893733	0.226851
6	rs6906021	32626311	G	A	chr6:32813084-32813337	186773	-0.403125	0.0008963	0.226851
7	rs79250584	50533639	G	A	chr7:50348485-50348870	184769	-0.620606	0.000911447	0.227906
7	rs61749912	102665620	C	G	chr7:102553432-102553457	112163	0.781199	0.000932528	0.229161
6	rs9271588	32590953	G	A	chr6:32822911-32823116	231958	0.397016	0.00093855	0.229161
4	rs11943016	188862873	G	A	chr4:188916724-188916867	53851	-0.436723	0.000989141	0.234895
12	rs11060746	130637910	A	G	chr12:130527104-130527106	110804	0.593598	0.000994508	0.234895
6	rs3957146	32681530	G	A	chr6:32813448-32813531	131918	0.512652	0.000995991	0.234895
6	rs2596530	31387373	G	A	chr6:31544694-31544931	157321	-0.339969	0.00104525	0.240665
6	rs3132550	31086048	A	G	chr6:31322914-31322926	236866	-0.455752	0.00105145	0.240665
11	rs7126747	123416936	A	G	chr11:123430872-123430949	13936	-0.645407	0.00107515	0.240665
6	rs423639	32987774	A	G	chr6:32822911-32823116	164658	-0.705744	0.00108413	0.240665
7	rs13244770	73280691	C	A	chr7:73184665-73184671	96020	-0.454298	0.00108486	0.240665
6	rs9391683	30361358	A	G	chr6:30130881-30131001	230357	0.375142	0.00109003	0.240665
6	rs3094228	31429927	G	A	chr6:31322914-31322926	107001	-0.446409	0.00112227	0.245174
2	rs4665068	160272299	C	A	chr2:160472940-160473251	200641	0.636282	0.00116991	0.250904
6	rs9271588	32590953	G	A	chr6:32813084-32813337	222131	0.372284	0.00118875	0.250904
4	rs7356283	189123917	C	A	chr4:188916724-188916867	207050	0.458698	0.00119524	0.250904
20	rs6123906	58115282	G	A	chr20:57875362-57875364	239918	-0.834861	0.00119685	0.250904
6	rs3115667	31643399	A	G	chr6:31527920-31528239	115160	-0.470945	0.00122185	0.253584
6	rs423639	32987774	A	G	chr6:32813448-32813531	174243	-0.684877	0.00124024	0.254438
17	rs11654424	44950253	A	G	chr17:44928967-44929215	21038	0.605815	0.00125049	0.254438
2	rs13398180	1516787	A	G	chr2:1748337-1748617	231550	-0.567758	0.00128312	0.258542
12	rs34644503	130353641	A	G	chr12:130527104-130527106	173463	0.977761	0.00132492	0.262388
8	rs9720733	1805508	A	G	chr8:1949246-1949342	143738	-0.620941	0.00134504	0.262388
6	rs2523554	31331829	G	A	chr6:31322914-31322926	8903	-0.387761	0.00135753	0.262388
1	rs11589855	154755843	A	G	chr1:154943932-154944357	188089	-0.41228	0.00136626	0.262388
15	rs1523239	26345717	A	G	chr15:26108399-26108401	237316	1.62655	0.00136773	0.262388
6	rs3129817	30342753	A	G	chr6:30130881-30131001	211752	-0.421827	0.00137806	0.262388
20	rs2426512	53060259	A	C	chr20:53092040-53092233	31781	0.488471	0.00140203	0.264524
6	rs3131643	31442782	A	G	chr6:31322914-31322926	119856	-0.530147	0.00143286	0.266471
17	rs8080021	6603524	G	A	chr17:6659364-6659562	55840	-0.602251	0.00143878	0.266471
6	rs423639	32987774	A	G	chr6:32813084-32813337	174437	-0.65813	0.00145515	0.266471
5	rs72836245	169872711	A	G	chr5:169724590-169724656	148055	-0.855618	0.0014637	0.266471
2	rs6704725	316842	C	G	chr2:287993-288113	28729	0.723622	0.00148785	0.267674
4	rs17029706	154018005	A	G	chr4:154125681-154125720	107676	1.21526	0.0014964	0.267674
6	rs3131643	31442782	A	G	chr6:31539973-31539998	97191	-0.478781	0.00150901	0.267674
6	rs9271588	32590953	G	A	chr6:32813448-32813531	222495	0.373631	0.00154191	0.271154
6	rs2515919	31564167	G	A	chr6:31527920-31528239	35928	0.384649	0.00156767	0.271154
11	rs588407	128696597	A	G	chr11:128457400-128457459	239138	-0.553315	0.00157061	0.271154
7	rs3808341	962247	G	A	chr7:1127709-1127767	165462	0.35549	0.00159037	0.271154
6	rs2535326	30832063	A	G	chr6:30720261-30720484	111579	-0.349201	0.00159586	0.271154
6	rs9391683	30361358	A	G	chr6:30460576-30460600	99218	0.395983	0.00160701	0.271154
6	rs3957146	32681530	G	A	chr6:32819921-32820102	138391	0.526996	0.00163115	0.272405
6	rs6906021	32626311	G	A	chr6:32813448-32813531	187137	-0.393433	0.00164068	0.272405
6	rs9275141	32651117	C	A	chr6:32819921-32820102	168804	0.395002	0.00165524	0.272641
5	rs1643992	79049489	T	A	chr5:78985484-78985489	64000	0.338076	0.00168133	0.274759
7	rs11761187	101901639	A	G	chr7:102066852-102067162	165213	-0.540691	0.00170378	0.276253
1	rs17656483	158907239	G	A	chr1:159046937-159046973	139698	0.534204	0.00173296	0.276771
13	rs9554143	28282522	G	A	chr13:28395757-28395783	113235	-0.707057	0.00173365	0.276771
6	rs2518028	31436047	A	G	chr6:31544694-31544931	108647	-0.33212	0.00180394	0.285291
6	rs9276933	32930795	G	A	chr6:32822911-32823116	107679	-0.601835	0.00181451	0.285291
6	rs7767167	32765182	G	A	chr6:32813448-32813531	48266	-0.498915	0.00183456	0.286275
6	rs1264622	30256936	A	G	chr6:30042980-30042985	213951	0.415877	0.00186669	0.28805
6	rs28575156	31409857	G	A	chr6:31539973-31539998	130116	0.541649	0.0018737	0.28805
6	rs1077393	31610529	G	A	chr6:31539973-31539998	70531	0.363073	0.00189442	0.289094
6	rs3957146	32681530	G	A	chr6:32810706-32810742	129176	0.520301	0.00194846	0.294025
6	rs9276933	32930795	G	A	chr6:32810706-32810742	120053	-0.632097	0.00195528	0.294025
12	rs829057	25740893	G	A	chr12:25801601-25801621	60708	0.556283	0.00196923	0.294025
5	rs6555879	169391322	G	A	chr5:169407439-169407753	16117	0.448569	0.00198643	0.294415
1	rs11121910	12505157	G	A	chr1:12538455-12538678	33298	0.926082	0.00200765	0.294415
6	rs414564	33004917	G	A	chr6:32810706-32810742	194175	-1.21681	0.00203119	0.294415
10	rs12761126	134922229	A	G	chr10:134901279-134901297	20932	0.66723	0.00205211	0.294415
17	rs7215005	6668117	G	A	chr17:6659364-6659562	8555	0.945164	0.0020682	0.294415
6	rs28383221	32583212	A	G	chr6:32810706-32810742	227494	-0.40245	0.00207744	0.294415
18	rs206599	10337680	A	G	chr18:10454681-10454684	117001	0.915272	0.00207987	0.294415
7	rs3757854	965643	A	G	chr7:1127709-1127767	162066	0.302909	0.00208533	0.294415
6	rs2596530	31387373	G	A	chr6:31322914-31322926	64447	-0.375476	0.00212179	0.297538
17	rs727428	7537792	G	A	chr17:7554930-7555132	17138	0.399811	0.00220418	0.307018
7	rs17158237	103659343	A	C	chr7:103630013-103630083	29260	-0.673152	0.00222853	0.308339
4	rs16842430	8511872	A	G	chr4:8395941-8396056	115816	1.36894	0.00229661	0.314586
6	rs2523554	31331829	G	A	chr6:31527920-31528239	196091	-0.343565	0.00230399	0.314586
7	rs75257223	49854795	C	A	chr7:49813111-49813486	41309	0.617203	0.0023741	0.322039
6	rs414564	33004917	G	A	chr6:32819921-32820102	184815	-1.19228	0.00245566	0.328772
6	rs2844503	31442731	T	A	chr6:31544694-31544931	101963	0.332696	0.00248626	0.328772
6	rs28383221	32583212	A	G	chr6:32822911-32823116	239699	-0.37388	0.00248647	0.328772
6	rs23544	32903637	A	G	chr6:32813084-32813337	90300	0.332941	0.00248709	0.328772
6	rs9275141	32651117	C	A	chr6:32810706-32810742	159589	0.381532	0.00251275	0.329076
12	rs12821189	25988923	G	A	chr12:25801601-25801621	187302	-0.460225	0.00256505	0.329076
6	rs7767167	32765182	G	A	chr6:32822911-32823116	57729	-0.492475	0.00257	0.329076
4	rs12512990	153902011	C	A	chr4:154125681-154125720	223670	0.934093	0.00258247	0.329076
3	rs1317919	187985782	A	T	chr3:187870929-187870940	114842	0.604988	0.00259922	0.329076
6	rs6906021	32626311	G	A	chr6:32822911-32823116	196600	-0.383335	0.00260677	0.329076
6	rs3094228	31429927	G	A	chr6:31539973-31539998	110046	-0.375152	0.0026222	0.329076
18	rs55938405	13496304	A	G	chr18:13611400-13611439	115096	0.329841	0.00266672	0.329076
13	rs74588013	28217689	C	A	chr13:28395757-28395783	178068	1.21413	0.00266827	0.329076
6	rs2523484	31353639	A	G	chr6:31544694-31544931	191055	0.316795	0.00266832	0.329076
6	rs9275141	32651117	C	A	chr6:32822911-32823116	171794	0.358556	0.00267842	0.329076
11	rs79522431	33689712	A	G	chr11:33758413-33758505	68701	0.740862	0.00269899	0.329076
6	rs2517576	30815035	A	G	chr6:30720261-30720484	94551	0.366783	0.00272026	0.329076
6	rs3893464	29935250	A	G	chr6:30130881-30131001	195631	-0.313256	0.00273582	0.329076
11	rs2852845	123429175	A	G	chr11:123430872-123430949	1697	-0.426709	0.0027402	0.329076
1	rs4926491	9514846	G	A	chr1:9714397-9714845	199551	-0.363333	0.00274309	0.329076
11	rs10768024	33754477	G	A	chr11:33758413-33758505	3936	0.520901	0.00278957	0.332235
8	rs4875946	1823481	A	G	chr8:1949246-1949342	125765	0.403967	0.00280793	0.332235
20	rs117582734	62746210	A	G	chr20:62948134-62948235	201924	-1.02772	0.00284026	0.332235
16	rs8061677	87797566	G	A	chr16:87636539-87636594	160972	0.422036	0.00284725	0.332235
10	rs1886996	91498127	A	G	chr10:91295338-91295346	202781	-0.50795	0.00284947	0.332235
15	rs7162993	100856885	A	G	chr15:100882165-100882213	25280	1.90952	0.00287809	0.333698
6	rs2523554	31331829	G	A	chr6:31539973-31539998	208144	-0.326358	0.00304101	0.347807
6	rs23544	32903637	A	G	chr6:32813448-32813531	90106	0.334982	0.0030462	0.347807
6	rs3115667	31643399	A	G	chr6:31544694-31544931	98468	-0.396183	0.00305632	0.347807
2	rs10180972	180546744	A	G	chr2:180726035-180726247	179291	0.54293	0.00309378	0.347807
7	rs4598160	1329569	A	G	chr7:1127709-1127767	201802	-0.303634	0.0030997	0.347807
6	rs7767167	32765182	G	A	chr6:32813084-32813337	47902	-0.462017	0.00311627	0.347807
6	rs9271348	32583742	G	A	chr6:32813448-32813531	229706	-0.409995	0.00311709	0.347807
6	rs9275141	32651117	C	A	chr6:32813448-32813531	162331	0.346086	0.00316752	0.351544
6	rs9276933	32930795	G	A	chr6:32819921-32820102	110693	-0.599922	0.00321668	0.355101
6	rs3131643	31442782	A	G	chr6:31544694-31544931	101912	-0.417671	0.00324929	0.356803
12	rs10842585	25764705	G	A	chr12:25801601-25801621	36896	0.413751	0.00327462	0.357692
2	rs6744829	188223	G	A	chr2:287993-288113	99770	0.670696	0.00332095	0.360854
6	rs887466	31143511	A	G	chr6:31322914-31322926	179403	0.396416	0.00337702	0.364985
14	rs7146411	22779843	G	A	chr14:22993036-22993190	213193	-0.335753	0.00339414	0.364985
12	rs10771059	24263191	G	A	chr12:24104007-24104115	159076	-0.356303	0.00341941	0.365807
6	rs2844503	31442731	T	A	chr6:31527920-31528239	85189	0.350666	0.0034743	0.36805
17	rs2292749	40818584	A	G	chr17:40932508-40932520	113924	0.49176	0.0034905	0.36805
1	rs1476438	158902276	G	A	chr1:159046937-159046973	144661	0.364849	0.00351834	0.36805
6	rs28575156	31409857	G	A	chr6:31527920-31528239	118063	0.517603	0.00352578	0.36805
6	rs9271348	32583742	G	A	chr6:32813084-32813337	229342	-0.394167	0.00355064	0.36805
6	rs3892710	32682862	A	G	chr6:32813084-32813337	130222	0.429462	0.00355102	0.36805
6	rs2516491	31485101	C	A	chr6:31539973-31539998	54872	-0.364339	0.00357042	0.36805
6	rs9275141	32651117	C	A	chr6:32813084-32813337	161967	0.332798	0.00359903	0.36805
1	rs1577834	164063336	A	C	chr1:164290179-164290198	226843	-0.566621	0.00360311	0.36805
6	rs9271588	32590953	G	A	chr6:32819921-32820102	228968	0.369497	0.00361772	0.36805
15	rs4318177	26281651	A	G	chr15:26108399-26108401	173250	0.511689	0.00367342	0.369975
10	rs12415590	135042214	A	G	chr10:134973796-134974048	68166	0.88575	0.00368372	0.369975
11	rs61123830	123392846	A	G	chr11:123430872-123430949	38026	-0.384438	0.00369013	0.369975
4	rs4253418	187199497	A	G	chr4:187148563-187148688	50809	0.934639	0.00374611	0.373235
12	rs1795838	54911768	G	A	chr12:54891634-54891636	20132	0.344466	0.00375861	0.373235
1	rs12070206	12689692	A	G	chr1:12538455-12538678	151014	-0.612024	0.00377778	0.373245
6	rs2507976	31351887	A	C	chr6:31544694-31544931	192807	-0.328031	0.00379468	0.373245
1	rs3766614	210019701	A	G	chr1:209979283-209979345	40356	0.414024	0.00385834	0.377448
6	rs23544	32903637	A	G	chr6:32810706-32810742	92895	0.351887	0.00389808	0.377448
13	rs11616427	28572348	G	A	chr13:28395757-28395783	176565	-0.417359	0.00396363	0.377448
20	rs199606	19974225	A	G	chr20:19867136-19867145	107080	0.337763	0.00398266	0.377448
12	rs79164031	130637826	A	C	chr12:130527104-130527106	110720	0.709113	0.00398768	0.377448
12	rs4963562	24082366	C	A	chr12:24104007-24104115	21641	-0.348828	0.00400178	0.377448
15	rs4906842	26274261	G	A	chr15:26108399-26108401	165860	-0.601986	0.0040066	0.377448
12	rs10771059	24263191	G	A	chr12:24102807-24102832	160359	-0.402547	0.00401473	0.377448
21	rs11910951	42728461	G	A	chr21:42688635-42688675	39786	0.461105	0.00402088	0.377448
16	rs57970819	87776374	A	G	chr16:87636539-87636594	139780	0.434593	0.00403075	0.377448
8	rs11136430	1789357	G	A	chr8:1949246-1949342	159889	0.444777	0.00403746	0.377448
6	rs12527715	32816998	G	A	chr6:32813448-32813531	3467	0.444432	0.00406012	0.377864
10	rs111771401	134971968	C	G	chr10:135113191-135113384	141223	-0.582225	0.00407938	0.377962
6	rs28383221	32583212	A	G	chr6:32813084-32813337	229872	-0.339793	0.00409834	0.378031
6	rs3132556	31078809	A	T	chr6:31322914-31322926	244105	-0.433392	0.00416354	0.382346
6	rs1077393	31610529	G	A	chr6:31527920-31528239	82290	0.343803	0.00419807	0.383818
5	rs7729413	1557034	A	G	chr5:1342124-1342200	214834	-1.3585	0.00424709	0.386597
4	rs4358385	8566213	A	C	chr4:8395941-8396056	170157	0.404108	0.00427529	0.387464
1	rs2457050	48041606	A	C	chr1:47882265-47882322	159284	-0.443037	0.00430078	0.38805
6	rs28383221	32583212	A	G	chr6:32813448-32813531	230236	-0.347059	0.00431915	0.38805
4	rs2386262	8569439	G	A	chr4:8395941-8396056	173383	0.34079	0.0043613	0.389261
14	rs35852948	31662455	C	A	chr14:31698967-31699236	36512	1.80747	0.00437124	0.389261
6	rs206769	32961104	A	G	chr6:32813448-32813531	147573	0.442414	0.0043889	0.389261
6	rs9276933	32930795	G	A	chr6:32813084-32813337	117458	-0.52659	0.00444014	0.390869
6	rs2621326	32783896	A	G	chr6:32810706-32810742	26810	0.381914	0.00444469	0.390869
6	rs9295986	31338528	A	G	chr6:31322914-31322926	15602	0.394373	0.00452172	0.395436
6	rs28575156	31409857	G	A	chr6:31544694-31544931	134837	0.468716	0.00453473	0.395436
2	rs77038252	1579459	C	A	chr2:1748337-1748617	168878	-0.604943	0.00459281	0.397726
6	rs28575156	31409857	G	A	chr6:31322914-31322926	86931	0.549823	0.00461361	0.397726
4	rs10022188	187391203	G	A	chr4:187148563-187148688	242515	0.643107	0.00461848	0.397726
12	rs16929064	25725337	C	A	chr12:25801601-25801621	76264	0.92173	0.00466718	0.400259
6	rs2621326	32783896	A	G	chr6:32822911-32823116	39015	0.358809	0.00471751	0.40041
17	rs6503653	39863901	G	A	chr17:39890494-39890581	26593	-0.362557	0.00475215	0.40041
10	rs12761126	134922229	A	G	chr10:134973796-134974048	51567	0.60049	0.00476943	0.40041
7	rs6460065	73376167	A	G	chr7:73184665-73184671	191496	0.397184	0.00479234	0.40041
6	rs9261425	30081108	A	G	chr6:30130881-30131001	49773	-0.289216	0.00479813	0.40041
6	rs2844503	31442731	T	A	chr6:31322914-31322926	119805	0.363115	0.00483925	0.40041
20	rs271966	58044646	C	A	chr20:57875362-57875364	169282	-1.21617	0.00484296	0.40041
17	rs12936842	7553383	A	T	chr17:7554930-7555132	1547	-0.405211	0.00484389	0.40041
6	rs2442736	31346621	G	C	chr6:31322914-31322926	23695	-0.433074	0.00484997	0.40041
5	rs16877256	79139377	G	A	chr5:78985484-78985489	153888	-0.698713	0.00486187	0.40041
16	rs8044733	73475106	A	G	chr16:73266679-73266785	208321	1.15396	0.00493756	0.402701
6	rs2523992	30075103	C	A	chr6:30042980-30042985	32118	0.430123	0.00494289	0.402701
6	rs2596530	31387373	G	A	chr6:31527920-31528239	140547	-0.320116	0.00495658	0.402701
6	rs6906021	32626311	G	A	chr6:32819921-32820102	193610	-0.37593	0.00497239	0.402701
6	rs2860580	29906691	A	G	chr6:30130881-30131001	224190	-0.290743	0.00501841	0.402701
6	rs2518028	31436047	A	G	chr6:31539973-31539998	103926	-0.319487	0.00502145	0.402701
7	rs17136074	102458296	A	G	chr7:102553432-102553457	95136	1.82403	0.00505921	0.402701
20	rs275267	58020498	A	G	chr20:57875362-57875364	145134	-0.553215	0.00506418	0.402701
6	rs7767167	32765182	G	A	chr6:32819921-32820102	54739	-0.48332	0.00506433	0.402701
20	rs6070841	58118612	A	G	chr20:57875362-57875364	243248	0.56147	0.00514565	0.402753
2	rs114899169	11616676	A	G	chr2:11485552-11485561	131115	-0.853905	0.00515315	0.402753
6	rs2507976	31351887	A	C	chr6:31527920-31528239	176033	-0.346457	0.00516327	0.402753
17	rs747423	76784781	A	G	chr17:77020166-77020220	235385	-0.456818	0.00517266	0.402753
11	rs704697	33724780	A	G	chr11:33758413-33758505	33633	-0.292959	0.00521012	0.402753
16	rs7198750	87842637	G	A	chr16:87636539-87636594	206043	-0.498501	0.00522826	0.402753
17	rs79517676	44986214	A	G	chr17:44928967-44929215	56999	0.634702	0.00523642	0.402753
11	rs61886997	57292810	G	A	chr11:57195382-57195540	97270	0.505498	0.00523798	0.402753
2	rs12692210	239021376	A	G	chr2:239195537-239195602	174161	-0.352467	0.00525998	0.402753
6	rs4992474	31318933	A	C	chr6:31527920-31528239	208987	-0.327736	0.0052706	0.402753
4	rs11729269	153902128	C	A	chr4:154125681-154125720	223553	0.366354	0.00527845	0.402753
2	rs6707786	166224	A	C	chr2:287993-288113	121769	0.446389	0.00531828	0.403368
6	rs3892710	32682862	A	G	chr6:32822911-32823116	140049	0.429848	0.00532967	0.403368
6	rs79771376	32746897	G	A	chr6:32819921-32820102	73024	0.574015	0.00535055	0.403368
6	rs2267637	30578335	A	G	chr6:30459595-30459867	118468	0.507374	0.00537472	0.403368
11	rs73495003	60518310	A	G	chr11:60738995-60739172	220685	0.488189	0.00538368	0.403368
12	rs6422001	132659143	G	A	chr12:132906010-132906439	246867	0.461131	0.00542685	0.40514
6	rs2523484	31353639	A	G	chr6:31322914-31322926	30713	0.345154	0.00547635	0.405566
19	rs16982285	18376509	A	G	chr19:18385672-18385930	9163	-0.941731	0.00548285	0.405566
6	rs28383221	32583212	A	G	chr6:32819921-32820102	236709	-0.362746	0.00549119	0.405566
20	rs423718	19899116	G	C	chr20:19867136-19867145	31971	0.294455	0.00553147	0.407093
12	rs12708363	24293219	G	A	chr12:24102807-24102832	190387	-0.581362	0.00557287	0.40869
6	rs2596530	31387373	G	A	chr6:31539973-31539998	152600	-0.308073	0.00561239	0.409141
6	rs3892710	32682862	A	G	chr6:32819921-32820102	137059	0.449931	0.00562528	0.409141
12	rs3825192	54778823	G	A	chr12:54891634-54891636	112811	0.321118	0.00563816	0.409141
11	rs76785673	35925997	C	A	chr11:35683421-35683551	242446	0.770249	0.00575545	0.415887
7	rs74943932	103631405	G	A	chr7:103630013-103630083	1322	-0.979619	0.0057712	0.415887
15	rs8023744	97085431	G	A	chr15:96869870-96870030	215401	-0.337588	0.00581224	0.417395
15	rs8023744	97085431	G	A	chr15:96876248-96876367	209064	-0.323795	0.00587503	0.42045
12	rs997821	115042797	A	G	chr12:115131789-115131846	88992	-0.357671	0.00591206	0.421645
6	rs4992474	31318933	A	C	chr6:31544694-31544931	225761	-0.295824	0.00596426	0.423557
11	rs7107309	128272676	G	A	chr11:128457400-128457459	184724	-0.529872	0.00597968	0.423557
6	rs3094228	31429927	G	A	chr6:31544694-31544931	114767	-0.322269	0.00600029	0.423572
10	rs73397146	134880538	A	G	chr10:135113191-135113384	232653	0.511426	0.00603707	0.424723
6	rs9459602	166594329	G	A	chr6:166422626-166422671	171658	-0.716835	0.00608431	0.426387
6	rs3892710	32682862	A	G	chr6:32813448-32813531	130586	0.415353	0.00610671	0.426387
6	rs2518028	31436047	A	G	chr6:31527920-31528239	91873	-0.320033	0.00612236	0.426387
20	rs3916504	58118584	A	G	chr20:57875362-57875364	243220	-0.480368	0.00623136	0.432324
6	rs2523484	31353639	A	G	chr6:31539973-31539998	186334	0.308328	0.00626196	0.432324
21	rs2837995	42624470	A	G	chr21:42688635-42688675	64165	0.841631	0.00627941	0.432324
6	rs2621326	32783896	A	G	chr6:32813448-32813531	29552	0.340098	0.00640999	0.432324
6	rs423639	32987774	A	G	chr6:32819921-32820102	167672	-0.623911	0.00641193	0.432324
16	rs7186799	57220016	C	A	chr16:57023022-57023191	196825	0.332561	0.0064163	0.432324
20	rs6011280	62705140	C	A	chr20:62948134-62948235	242994	-0.462986	0.00642697	0.432324
6	rs7767167	32765182	G	A	chr6:32810706-32810742	45524	-0.472171	0.00643481	0.432324
6	rs2857164	32758219	C	A	chr6:32822911-32823116	64692	-0.353624	0.00645575	0.432324
6	rs2516491	31485101	C	A	chr6:31322914-31322926	162175	-0.376748	0.0064732	0.432324
1	rs115755617	9850412	G	A	chr1:9714397-9714845	135567	-1.34819	0.00647581	0.432324
17	rs324079	41046440	A	C	chr17:40932508-40932520	113920	0.631163	0.00647811	0.432324
15	rs12906552	26106257	A	C	chr15:26108399-26108401	2142	0.527049	0.00647841	0.432324
6	rs206769	32961104	A	G	chr6:32819921-32820102	141002	0.453927	0.00654473	0.434303
16	rs59348630	87844977	A	C	chr16:87636539-87636594	208383	0.424466	0.00654992	0.434303
6	rs2523992	30075103	C	A	chr6:30130881-30131001	55778	-0.373334	0.00658967	0.435548
6	rs9295986	31338528	A	G	chr6:31544694-31544931	206166	0.321661	0.00662114	0.436221
6	rs12527715	32816998	G	A	chr6:32813084-32813337	3661	0.409536	0.00666628	0.436221
6	rs3094204	31091992	A	G	chr6:31322914-31322926	230922	-0.341013	0.00670158	0.436221
20	rs1546918	53315095	G	A	chr20:53092040-53092233	222862	0.375852	0.00670377	0.436221
6	rs2523608	31322559	G	A	chr6:31322914-31322926	355	0.358204	0.00671521	0.436221
6	rs9469007	31409024	G	A	chr6:31527920-31528239	118896	0.334533	0.0067406	0.436221
6	rs1634767	31304648	A	G	chr6:31544694-31544931	240046	-0.354943	0.00674699	0.436221
6	rs9469007	31409024	G	A	chr6:31322914-31322926	86098	0.359432	0.00681533	0.437616
13	rs76603681	28496468	A	G	chr13:28395757-28395783	100685	-0.906521	0.0068399	0.437616
5	rs11956801	1204725	A	G	chr5:1342124-1342200	137399	-0.632503	0.00686366	0.437616
16	rs9929715	4000765	G	C	chr16:4000839-4000920	74	-0.31349	0.00687653	0.437616
6	rs1465651	32901351	A	G	chr6:32813448-32813531	87820	0.411478	0.00689402	0.437616
10	rs2420640	91431298	C	A	chr10:91295338-91295346	135952	0.437438	0.00690816	0.437616
6	rs9271348	32583742	G	A	chr6:32810706-32810742	226964	-0.404573	0.00694221	0.437616
2	rs891524	131603226	G	A	chr2:131513705-131513724	89502	0.988632	0.00694548	0.437616
8	rs12549455	17610634	A	G	chr8:17658559-17658561	47925	-0.706351	0.0069592	0.437616
6	rs1465651	32901351	A	G	chr6:32813084-32813337	88014	0.400298	0.00697982	0.437616
7	rs499395	49830719	A	G	chr7:49813111-49813486	17233	0.46973	0.0070005	0.437616
11	rs1647396	57401183	G	A	chr11:57195382-57195540	205643	0.346977	0.0070403	0.438486
12	rs11047218	24182906	C	A	chr12:24104007-24104115	78791	0.41274	0.00710328	0.438486
7	rs117215081	134375847	A	G	chr7:134464242-134464288	88395	0.65918	0.00710665	0.438486
20	rs6066145	45599508	G	A	chr20:45523294-45523541	75967	0.371991	0.00711297	0.438486
6	rs12527715	32816998	G	A	chr6:32810706-32810742	6256	0.44936	0.00712006	0.438486
6	rs3115667	31643399	A	G	chr6:31539973-31539998	103401	-0.38459	0.00716858	0.440168
1	rs28463744	153557122	A	G	chr1:153581494-153581655	24372	0.960095	0.00719421	0.440438
8	rs4875952	1785264	G	A	chr8:1949246-1949342	163982	0.39736	0.00723635	0.440747
16	rs79541588	57085465	A	G	chr16:57023022-57023191	62274	-1.39648	0.00724173	0.440747
6	rs1634767	31304648	A	G	chr6:31539973-31539998	235325	-0.375083	0.00726452	0.440841
1	rs10737170	156063880	C	A	chr1:156093624-156093948	29744	-0.49456	0.00731537	0.441443
10	rs73397146	134880538	A	G	chr10:134901279-134901297	20741	-0.685613	0.00733815	0.441443
6	rs9276933	32930795	G	A	chr6:32813448-32813531	117264	-0.510233	0.00733824	0.441443
6	rs2621326	32783896	A	G	chr6:32813084-32813337	29188	0.325432	0.00745142	0.445541
15	rs8023744	97085431	G	A	chr15:96876486-96876737	208694	-0.363616	0.00747237	0.445541
5	rs10462995	169497800	A	G	chr5:169407439-169407753	90047	0.362962	0.00750106	0.445541
11	rs11230553	60760530	A	G	chr11:60738995-60739172	21358	-0.33643	0.00759339	0.445541
2	rs12714402	272926	A	G	chr2:287993-288113	15067	0.439762	0.00761434	0.445541
1	rs2294407	209932055	A	G	chr1:209979283-209979345	47228	-0.521481	0.00764433	0.445541
1	rs16829793	164373077	A	C	chr1:164290179-164290198	82879	0.976399	0.00767421	0.445541
2	rs13387840	121464862	A	G	chr2:121494043-121494295	29181	0.382791	0.00767634	0.445541
1	rs12034256	177322306	A	G	chr1:177140126-177140145	182161	0.317429	0.00772159	0.445541
6	rs2267637	30578335	A	G	chr6:30460576-30460600	117735	0.487331	0.00772646	0.445541
6	rs79771376	32746897	G	A	chr6:32810706-32810742	63809	0.551903	0.00773404	0.445541
12	rs551510	115114036	A	G	chr12:115131789-115131846	17753	-0.325966	0.00775325	0.445541
6	rs2523484	31353639	A	G	chr6:31527920-31528239	174281	0.307775	0.00778198	0.445541
1	rs75842008	158910297	G	A	chr1:159046937-159046973	136640	0.587234	0.007792	0.445541
18	rs2847111	13501671	A	G	chr18:13611400-13611439	109729	-0.42144	0.00780226	0.445541
6	rs3131643	31442782	A	G	chr6:31527920-31528239	85138	-0.413692	0.00780264	0.445541
1	rs72690559	164240796	G	A	chr1:164290179-164290198	49383	0.971568	0.0078152	0.445541
4	rs11937583	110808173	A	G	chr4:110625010-110625080	183093	-0.351673	0.00781977	0.445541
6	rs9275698	32687973	G	A	chr6:32813084-32813337	125111	-0.309144	0.00782426	0.445541
6	rs2267637	30578335	A	G	chr6:30458586-30458730	119605	0.503054	0.00783572	0.445541
20	rs4911318	31905107	A	G	chr20:32149963-32150311	244856	-0.378608	0.00787609	0.445769
6	rs206769	32961104	A	G	chr6:32813084-32813337	147767	0.40297	0.007889	0.445769
6	rs17085250	149610639	T	A	chr6:149775621-149775853	164982	-0.579668	0.0079053	0.445769
19	rs16982285	18376509	A	G	chr19:18549131-18549134	172622	-1.16958	0.00792564	0.445769
3	rs7633238	149459341	A	G	chr3:149687002-149687315	227661	0.340585	0.00799114	0.448238
8	rs75250970	81468208	C	A	chr8:81639711-81639869	171503	0.623347	0.00802039	0.448666
6	rs2515919	31564167	G	A	chr6:31539973-31539998	24169	0.315969	0.00806608	0.44985
6	rs1465651	32901351	A	G	chr6:32819921-32820102	81249	0.432932	0.00810179	0.44985
8	rs12679580	1850997	A	G	chr8:1949246-1949342	98249	0.506458	0.00810657	0.44985
13	rs9590258	96049027	A	G	chr13:96296983-96296997	247956	-0.471591	0.00813814	0.450356
17	rs1050541	7560835	C	A	chr17:7554930-7555132	5703	0.328003	0.00816835	0.450356
6	rs9275698	32687973	G	A	chr6:32810706-32810742	122733	-0.340006	0.0081808	0.450356
5	rs17118812	139703286	G	A	chr5:139927191-139927271	223905	0.583997	0.00822687	0.450876
7	rs4729945	103677151	G	A	chr7:103630013-103630083	47068	-1.12965	0.00825483	0.450876
1	rs4844895	209958580	G	A	chr1:209979283-209979345	20703	0.465521	0.00825541	0.450876
11	rs17740690	123396844	A	G	chr11:123396299-123396370	474	0.613741	0.00829536	0.451013
6	rs2230365	31525448	A	G	chr6:31544694-31544931	19246	0.400443	0.00830139	0.451013
20	rs6124993	45931787	A	G	chr20:45947025-45947226	15238	0.744523	0.00838533	0.452169
18	rs6565895	74303814	A	G	chr18:74240460-74240476	63338	0.362204	0.00839942	0.452169
6	rs3130048	31613739	G	A	chr6:31539973-31539998	73741	-0.373985	0.00842026	0.452169
6	rs9271348	32583742	G	A	chr6:32822911-32823116	239169	-0.373542	0.00843695	0.452169
13	rs61972997	96050863	G	A	chr13:96296983-96296997	246120	0.518105	0.00844236	0.452169
6	rs2516491	31485101	C	A	chr6:31527920-31528239	42819	-0.340046	0.00848106	0.452169
6	rs9295986	31338528	A	G	chr6:31527920-31528239	189392	0.335435	0.00850002	0.452169
6	rs916570	30066031	G	A	chr6:30130881-30131001	64850	-0.302309	0.0085418	0.452169
6	rs1465651	32901351	A	G	chr6:32810706-32810742	90609	0.431829	0.00854496	0.452169
19	rs10406099	52624642	C	A	chr19:52391166-52391304	233338	0.330779	0.00855515	0.452169
6	rs426133	149798117	G	A	chr6:149775621-149775853	22264	0.911506	0.00856231	0.452169
6	rs2516491	31485101	C	A	chr6:31544694-31544931	59593	-0.309126	0.00860351	0.453191
6	rs73409695	32964256	G	A	chr6:32813084-32813337	150919	0.589871	0.00873105	0.458745
1	rs28827824	247791570	G	A	chr1:247611842-247611881	179689	0.676969	0.00876437	0.458828
6	rs2523589	31327334	A	C	chr6:31544694-31544931	217360	0.278126	0.00878107	0.458828
6	rs206769	32961104	A	G	chr6:32810706-32810742	150362	0.438643	0.00881208	0.458828
6	rs3131064	30763893	G	A	chr6:30720261-30720484	43409	0.339282	0.00882106	0.458828
7	rs4717860	73416168	G	A	chr7:73184665-73184671	231497	0.404466	0.00888794	0.460078
21	rs12626428	44914284	G	A	chr21:44819112-44819445	94839	-0.625923	0.00888943	0.460078
12	rs12708363	24293219	G	A	chr12:24104007-24104115	189104	-0.476758	0.00891434	0.460141
1	rs1876598	48102145	C	A	chr1:47882265-47882322	219823	0.501974	0.00895343	0.460141
19	rs8108675	18408222	G	A	chr19:18549131-18549134	140909	0.554824	0.00896272	0.460141
6	rs2844503	31442731	T	A	chr6:31539973-31539998	97242	0.30901	0.00897934	0.460141
11	rs175133	60859791	G	A	chr11:60738995-60739172	120619	-0.289399	0.00902335	0.460528
1	rs2806440	61786398	A	G	chr1:61546214-61546247	240151	-0.399724	0.00903128	0.460528
5	rs10462995	169497800	A	G	chr5:169724590-169724656	226790	-0.308987	0.00912102	0.463965
11	rs12421839	123320804	A	G	chr11:123396299-123396370	75495	0.3819	0.0091604	0.464194
6	rs4713570	32626040	A	G	chr6:32810706-32810742	184666	-0.390351	0.00917026	0.464194
11	rs17127435	123395348	G	A	chr11:123430872-123430949	35524	-0.464517	0.00920144	0.464639
6	rs73409695	32964256	G	A	chr6:32810706-32810742	153514	0.645949	0.00943174	0.475113
12	rs4963562	24082366	C	A	chr12:24102807-24102832	20441	-0.36241	0.00946408	0.475587
1	rs10493306	61677702	G	A	chr1:61546214-61546247	131455	-0.448121	0.00949105	0.47579
15	rs12593649	26331763	A	G	chr15:26108399-26108401	223362	-0.58279	0.00953749	0.476291
6	rs4997405	31193211	G	A	chr6:31322914-31322926	129703	-0.334244	0.00954693	0.476291
6	rs2442736	31346621	G	C	chr6:31539973-31539998	193352	-0.361968	0.00962616	0.478864
4	rs4253421	187204937	A	G	chr4:187148563-187148688	56249	0.581502	0.00967645	0.478864
16	rs72810147	87669311	A	G	chr16:87636539-87636594	32717	-0.730052	0.0096904	0.478864
1	rs6678710	177317366	A	G	chr1:177140126-177140145	177221	-0.324233	0.0096908	0.478864
6	rs6935846	32984011	A	G	chr6:32819921-32820102	163909	0.36685	0.00972327	0.479327
20	rs2102471	19888736	A	G	chr20:19867136-19867145	21591	0.445852	0.00988001	0.485557
2	rs12465066	193736	G	A	chr2:287993-288113	94257	0.551249	0.00990309	0.485557
15	rs12148530	97085286	G	A	chr15:96876248-96876367	208919	0.301327	0.00991983	0.485557
6	rs423639	32987774	A	G	chr6:32810706-32810742	177032	-0.593181	0.00996272	0.486085
15	rs62036164	100684826	A	G	chr15:100882165-100882213	197339	0.539135	0.00997746	0.486085
15	rs1877248	26154146	A	G	chr15:26108399-26108401	45745	0.658109	0.0100177	0.486497
6	rs2518028	31436047	A	G	chr6:31322914-31322926	113121	-0.323949	0.0100328	0.486497
6	rs12527715	32816998	G	A	chr6:32822911-32823116	5913	0.406888	0.0100576	0.486561
15	rs8039047	26129821	T	A	chr15:26108399-26108401	21420	-0.547652	0.0101217	0.48737
8	rs17064574	1997537	G	A	chr8:1949246-1949342	48195	-1.23492	0.0101423	0.48737
1	rs1489277	164388679	G	A	chr1:164290179-164290198	98481	0.349743	0.0101602	0.48737
15	rs8028085	26152066	G	A	chr15:26108399-26108401	43665	-0.415521	0.0101682	0.48737
18	rs60061816	74466378	G	A	chr18:74240460-74240476	225902	0.478459	0.010248	0.487404
5	rs109894	79068089	A	G	chr5:78985484-78985489	82600	-0.295132	0.010255	0.487404
15	rs3942640	26340192	A	G	chr15:26108399-26108401	231791	0.517199	0.0102717	0.487404
11	rs1647396	57401183	G	A	chr11:57529255-57529614	128072	0.369648	0.0102872	0.487404
20	rs11697620	3150165	G	A	chr20:3022925-3022992	127173	0.502416	0.0102917	0.487404
6	rs3892710	32682862	A	G	chr6:32810706-32810742	127844	0.419441	0.0103098	0.487404
6	rs2230365	31525448	A	G	chr6:31322914-31322926	202522	0.457544	0.0103357	0.487516
17	rs768027	39666529	G	A	chr17:39890494-39890581	223965	0.557372	0.0103747	0.488247
8	rs9987354	2122457	G	A	chr8:1949246-1949342	173115	0.541299	0.0104096	0.488781
1	rs12038684	154731622	A	G	chr1:154943932-154944357	212310	0.405363	0.010436	0.488912
13	rs12428221	99775308	A	G	chr13:99630462-99630583	144725	1.32204	0.0105522	0.493243
16	rs4129177	73277589	G	C	chr16:73266679-73266785	10804	0.284394	0.0106915	0.496777
9	rs73668704	109635512	G	A	chr9:109623589-109623731	11781	-1.02256	0.0106981	0.496777
6	rs9271348	32583742	G	A	chr6:32819921-32820102	236179	-0.381405	0.010721	0.496777
6	rs3128941	32995962	G	A	chr6:32810706-32810742	185220	-0.325684	0.0107235	0.496777
18	rs2027754	35042882	G	A	chr18:35146097-35146099	103215	0.375577	0.010771	0.496947
6	rs79771376	32746897	G	A	chr6:32822911-32823116	76014	0.500179	0.0107815	0.496947
7	rs7357254	135466740	G	A	chr7:135433715-135433736	33004	-0.347204	0.0108182	0.496947
20	rs6023311	53120413	G	A	chr20:53092040-53092233	28180	0.47072	0.010823	0.496947
4	rs55693536	3414249	A	G	chr4:3204792-3204843	209406	-0.425838	0.010951	0.501342
4	rs17628432	113356927	A	G	chr4:113442791-113442804	85864	-0.274512	0.01099	0.501342
17	rs116950586	37763929	A	G	chr17:37895771-37896063	131842	0.485394	0.0109912	0.501342
12	rs1896326	115342956	A	G	chr12:115131789-115131846	211110	-0.362042	0.0110222	0.501656
6	rs4840090	100270599	G	A	chr6:100057143-100057160	213439	-0.382554	0.0110941	0.503813
17	rs2040612	59653099	C	A	chr17:59477557-59477564	175535	0.408357	0.0111182	0.503813
16	rs8058470	87839751	G	A	chr16:87636539-87636594	203157	0.364511	0.0111454	0.503947
12	rs11047218	24182906	C	A	chr12:24102807-24102832	80074	0.447278	0.0112396	0.506212
18	rs12456399	13448468	G	A	chr18:13611400-13611439	162932	-0.28873	0.0112443	0.506212
1	rs2806431	61764499	G	A	chr1:61546214-61546247	218252	-0.350624	0.0113003	0.507632
17	rs3136695	38708691	A	G	chr17:38821390-38821420	112699	1.11643	0.01133	0.50787
12	rs12815712	130639154	C	A	chr12:130527104-130527106	112048	0.488759	0.0113836	0.508022
6	rs9275698	32687973	G	A	chr6:32822911-32823116	134938	-0.30783	0.0114392	0.508022
2	rs114490053	1755478	A	G	chr2:1748337-1748617	6861	-0.844787	0.0114614	0.508022
6	rs9469007	31409024	G	A	chr6:31539973-31539998	130949	0.305242	0.0114625	0.508022
6	rs73415216	33024738	A	G	chr6:33267991-33267996	243253	0.45026	0.0114726	0.508022
1	rs760687	177280491	A	G	chr1:177140126-177140145	140346	-0.302985	0.0115006	0.508022
18	rs17692276	13613393	A	G	chr18:13611400-13611439	1954	-0.407171	0.0115048	0.508022
6	rs2507976	31351887	A	C	chr6:31539973-31539998	188086	-0.306308	0.0116209	0.512058
17	rs9896165	72172973	G	A	chr17:72322143-72322154	149170	0.438127	0.0117048	0.513076
15	rs1437769	96904611	A	G	chr15:96869870-96870030	34581	0.305446	0.0117051	0.513076
6	rs9469007	31409024	G	A	chr6:31544694-31544931	135670	0.285444	0.0117181	0.513076
12	rs77667775	24072996	A	G	chr12:24104007-24104115	31011	0.518082	0.011788	0.514088
3	rs6809766	11858266	A	C	chr3:11623526-11624023	234243	-1.06256	0.0117959	0.514088
6	rs73409695	32964256	G	A	chr6:32819921-32820102	144154	0.624359	0.0118155	0.514088
4	rs4629434	8312324	A	G	chr4:8395941-8396056	83617	-0.361635	0.011938	0.518327
6	rs2230365	31525448	A	G	chr6:31527920-31528239	2472	0.416577	0.0120549	0.52231
3	rs56084453	44762830	G	A	chr3:44753946-44753948	8882	-0.370762	0.0121787	0.526539
16	rs66951235	87844283	G	A	chr16:87636539-87636594	207689	-0.475321	0.0122397	0.526539
1	rs4300218	9725525	A	G	chr1:9884600-9884622	159075	-1.50758	0.0122398	0.526539
6	rs9275698	32687973	G	A	chr6:32813448-32813531	125475	-0.299299	0.0122539	0.526539
8	rs17756915	1868413	G	A	chr8:1949246-1949342	80833	0.379719	0.0123017	0.5275
21	rs430948	42785879	A	G	chr21:42688635-42688675	97204	0.540712	0.0123351	0.527842
6	rs3130048	31613739	G	A	chr6:31544694-31544931	68808	-0.333123	0.0124631	0.5319
1	rs10908429	154710904	A	G	chr1:154943932-154944357	233028	0.325206	0.0125054	0.5319
6	rs9495653	100292091	G	A	chr6:100057143-100057160	234931	0.63498	0.0125216	0.5319
10	rs117733592	18468557	G	A	chr10:18629497-18629545	160940	0.946101	0.0125325	0.5319
5	rs61631396	72564561	A	C	chr5:72416469-72416677	147884	-1.16091	0.0126161	0.534356
6	rs9501255	33055098	A	G	chr6:32822911-32823116	231982	-1.00413	0.0128076	0.541363
16	rs111933490	87741366	A	C	chr16:87636539-87636594	104772	-0.762624	0.0128858	0.541554
18	rs12957590	13493358	C	A	chr18:13611400-13611439	118042	-0.343208	0.0128958	0.541554
19	rs17711565	18407643	G	A	chr19:18549131-18549134	141488	0.358338	0.012902	0.541554
10	rs10828726	18744948	G	A	chr10:18629497-18629545	115403	-0.329974	0.0129165	0.541554
13	rs12430687	99428021	A	G	chr13:99630462-99630583	202441	0.804011	0.0129461	0.541701
7	rs7456498	103667831	A	G	chr7:103630013-103630083	37748	-0.784944	0.0130919	0.543882
6	rs5024432	32684468	A	G	chr6:32813448-32813531	128980	-0.459398	0.0130979	0.543882
10	rs7071927	134954529	A	G	chr10:134973796-134974048	19267	0.387655	0.0131048	0.543882
13	rs117327160	96530885	G	A	chr13:96296983-96296997	233888	0.977648	0.0131222	0.543882
10	rs73363825	91296117	A	G	chr10:91295338-91295346	771	-0.954191	0.0131354	0.543882
6	rs4713460	31347798	A	G	chr6:31544694-31544931	196896	0.30314	0.0131731	0.543882
2	rs67923634	203169	G	A	chr2:287993-288113	84824	1.08557	0.0131817	0.543882
11	rs948130	123305964	C	A	chr11:123430872-123430949	124908	-0.83013	0.0132753	0.546657
17	rs80313087	39669071	G	A	chr17:39890494-39890581	221423	0.454571	0.0133047	0.546785
6	rs7745519	46741731	G	A	chr6:46702983-46703225	38506	0.695506	0.0133623	0.546798
4	rs9312348	187271746	G	C	chr4:187148563-187148688	123058	0.321004	0.0133813	0.546798
18	rs1648618	13487485	A	G	chr18:13611400-13611439	123915	0.262066	0.0134061	0.546798
12	rs73070330	24119269	A	G	chr12:24104007-24104115	15154	-0.74175	0.0134352	0.546798
12	rs7307087	25883703	A	G	chr12:25801601-25801621	82082	-0.302132	0.0134368	0.546798
12	rs7298991	54869149	A	G	chr12:54891634-54891636	22485	-0.382921	0.0134671	0.546961
6	rs4992474	31318933	A	C	chr6:31539973-31539998	221040	-0.284001	0.0135471	0.549135
6	rs5024432	32684468	A	G	chr6:32813084-32813337	128616	-0.445202	0.0136022	0.550292
4	rs13116176	3436588	A	G	chr4:3204792-3204843	231745	-0.314465	0.0136815	0.551578
6	rs17427599	32667364	A	G	chr6:32810706-32810742	143342	0.421507	0.0136871	0.551578
1	rs7555638	247371918	A	G	chr1:247611842-247611881	239924	-0.312106	0.0137473	0.55293
6	rs206769	32961104	A	G	chr6:32822911-32823116	137988	0.391291	0.0138543	0.554632
6	rs9266071	31319620	A	G	chr6:31527920-31528239	208300	0.267415	0.0138598	0.554632
1	rs17304637	61571900	G	A	chr1:61546214-61546247	25653	-0.429932	0.0138934	0.554632
18	rs4890804	74871006	C	G	chr18:74961724-74961727	90718	0.398543	0.0139319	0.554632
18	rs3859299	13462726	G	A	chr18:13611400-13611439	148674	-0.314327	0.0139439	0.554632
14	rs61974568	22855741	G	A	chr14:22993036-22993190	137295	-0.916042	0.0139588	0.554632
8	rs35376664	1789454	G	A	chr8:1949246-1949342	159792	0.376822	0.0139767	0.554632
5	rs1045168	169504743	G	A	chr5:169724590-169724656	219847	0.346677	0.0140627	0.555106
17	rs11651917	7618604	A	G	chr17:7554930-7555132	63472	0.371182	0.0140693	0.555106
1	rs273256	79095339	C	A	chr1:79085586-79085765	9574	-0.311189	0.0140731	0.555106
17	rs76031667	6862098	A	G	chr17:6659364-6659562	202536	-0.792069	0.0141356	0.555106
10	rs10082476	124164654	G	A	chr10:124133785-124133802	30852	-0.432898	0.0141447	0.555106
18	rs17589282	74904852	A	C	chr18:74961724-74961727	56872	0.808999	0.0141533	0.555106
16	rs12597019	73302268	A	G	chr16:73266679-73266785	35483	0.283195	0.0141759	0.555106
17	rs2676531	40704185	G	A	chr17:40489569-40489584	214601	0.268438	0.0142855	0.557727
6	rs1383265	32739888	G	A	chr6:32813448-32813531	73560	0.384108	0.0142966	0.557727
17	rs4151122	7342682	G	A	chr17:7554930-7555132	212248	-0.347105	0.014348	0.558684
2	rs907243	160880438	A	G	chr2:160655036-160655081	225357	0.303706	0.0143858	0.558699
20	rs6115681	2792930	A	G	chr20:3022925-3022992	229995	0.383105	0.0144022	0.558699
14	rs4981419	22755575	A	G	chr14:22993036-22993190	237461	-0.418363	0.0144691	0.559992
6	rs915654	31538497	A	T	chr6:31322914-31322926	215571	0.34483	0.0144895	0.559992
6	rs1634767	31304648	A	G	chr6:31527920-31528239	223272	-0.350595	0.014558	0.561023
6	rs4992474	31318933	A	C	chr6:31322914-31322926	3981	-0.309807	0.0145703	0.561023
6	rs2523594	31326629	G	A	chr6:31544694-31544931	218065	-0.268888	0.014627	0.562166
5	rs2736105	1299756	A	G	chr5:1342124-1342200	42368	-0.266472	0.014709	0.563111
16	rs7192943	73504491	C	G	chr16:73266679-73266785	237706	0.309875	0.0147185	0.563111
17	rs2060941	37982883	A	C	chr17:37895771-37896063	86820	0.418144	0.0147685	0.563111
12	rs11060741	130632619	A	G	chr12:130527104-130527106	105513	-0.321926	0.0147928	0.563111
7	rs2229854	73122977	A	G	chr7:73184665-73184671	61688	0.658856	0.0148702	0.563111
20	rs4911323	31916073	G	A	chr20:32149963-32150311	233890	-0.388103	0.0148853	0.563111
6	rs62427303	166224811	C	A	chr6:166422626-166422671	197815	0.996721	0.0149267	0.563111
16	rs4786461	4193457	A	C	chr16:4000839-4000920	192537	-0.266369	0.0149581	0.563111
11	rs2846059	123351341	A	G	chr11:123396299-123396370	44958	0.379066	0.0149689	0.563111
5	rs4621545	79073212	G	A	chr5:78985484-78985489	87723	-0.834729	0.0149907	0.563111
16	rs432166	4156857	C	A	chr16:4000839-4000920	155937	-0.284626	0.0150863	0.563111
6	rs5024432	32684468	A	G	chr6:32822911-32823116	138443	-0.45867	0.0150957	0.563111
6	rs1034323	30368635	A	G	chr6:30130881-30131001	237634	0.2569	0.0151312	0.563111
4	rs76268496	110633632	A	G	chr4:110625010-110625080	8552	0.766654	0.0151532	0.563111
4	rs4862624	186946537	A	C	chr4:187148563-187148688	202026	-0.345456	0.0151581	0.563111
6	rs9466917	10606584	A	G	chr6:10415631-10415636	190948	0.327384	0.0151794	0.563111
15	rs12592849	26225047	A	G	chr15:26108399-26108401	116646	1.32701	0.0151968	0.563111
5	rs77021874	154172497	G	A	chr5:154230173-154230308	57676	-0.611509	0.0152137	0.563111
6	rs4128605	166615186	G	A	chr6:166422626-166422671	192515	0.345312	0.0152209	0.563111
12	rs10842255	24152726	T	A	chr12:24104007-24104115	48611	-0.278176	0.0152588	0.563111
20	rs2427612	62818891	A	G	chr20:62948134-62948235	129243	0.384391	0.0153019	0.563111
4	rs2305934	89744242	G	A	chr4:89978251-89978566	234009	-0.52471	0.0153075	0.563111
6	rs3873372	31235798	A	C	chr6:31322914-31322926	87116	-1.04594	0.0153435	0.563111
6	rs3128941	32995962	G	A	chr6:32819921-32820102	175860	-0.308464	0.0153659	0.563111
18	rs59321558	75121928	A	G	chr18:74961724-74961727	160201	0.498624	0.0154199	0.563111
6	rs5024432	32684468	A	G	chr6:32819921-32820102	135453	-0.481455	0.0154415	0.563111
4	rs3796751	8378959	A	C	chr4:8395941-8396056	16982	0.38974	0.0154581	0.563111
13	rs61949661	30977862	G	A	chr13:30947713-30948103	29759	0.433617	0.0154823	0.563111
1	rs12410575	164441514	G	A	chr1:164290179-164290198	151316	1.51647	0.0154888	0.563111
1	rs55980496	151830843	G	A	chr1:151693222-151693261	137582	-0.372338	0.0154978	0.563111
5	rs10079348	1384607	G	C	chr5:1342124-1342200	42407	0.36899	0.0155104	0.563111
5	rs1045168	169504743	G	A	chr5:169407439-169407753	96990	-0.391776	0.0155199	0.563111
6	rs916570	30066031	G	A	chr6:30042980-30042985	23046	0.310496	0.0156056	0.565233
16	rs16971718	73367592	G	A	chr16:73266679-73266785	100807	0.754419	0.015668	0.566506
8	rs35335787	2041894	A	G	chr8:1949246-1949342	92552	-0.748949	0.0156995	0.566657
12	rs1955105	115344782	A	C	chr12:115131789-115131846	212936	-0.304678	0.0157721	0.568002
6	rs3130474	31199256	A	G	chr6:31322914-31322926	123658	-0.302562	0.0158212	0.568002
7	rs73191440	103856822	A	G	chr7:103630013-103630083	226739	0.796595	0.0158439	0.568002
18	rs58502912	74781086	C	A	chr18:74961724-74961727	180638	-0.41115	0.0158698	0.568002
15	rs7173271	30351434	A	G	chr15:30114474-30114651	236783	-0.577449	0.0158912	0.568002
5	rs73761423	63039579	A	G	chr5:63255359-63255687	215780	-0.512188	0.015901	0.568002
6	rs915654	31538497	A	T	chr6:31544694-31544931	6197	0.289066	0.0160511	0.572114
13	rs17074420	30780602	A	G	chr13:30947713-30948103	167111	0.637057	0.0160909	0.572114
6	rs12174433	30445476	A	G	chr6:30458586-30458730	13110	0.517411	0.0160988	0.572114
12	rs4758964	54922340	G	A	chr12:54891634-54891636	30704	0.296316	0.01619	0.57358
11	rs7127737	128492373	C	A	chr11:128457400-128457459	34914	0.406629	0.0161953	0.57358
6	rs4713570	32626040	A	G	chr6:32813448-32813531	187408	-0.334712	0.0162792	0.574987
6	rs79771376	32746897	G	A	chr6:32813448-32813531	66551	0.4631	0.0163112	0.574987
2	rs13406795	180548625	A	G	chr2:180726035-180726247	177410	0.386064	0.0163336	0.574987
6	rs79279943	46938564	G	A	chr6:47009737-47010091	71173	0.79356	0.0163736	0.574987
6	rs1049033	29797639	A	G	chr6:30042980-30042985	245341	0.324184	0.016421	0.574987
6	rs2857164	32758219	C	A	chr6:32813448-32813531	55229	-0.308026	0.0164232	0.574987
10	rs12761126	134922229	A	G	chr10:135113191-135113384	190962	-0.381206	0.0164437	0.574987
4	rs4557230	90202027	G	A	chr4:89978251-89978566	223461	0.742103	0.0164567	0.574987
13	rs9506302	30959481	G	A	chr13:30947713-30948103	11378	0.302945	0.0166292	0.579301
6	rs367645	33024499	A	G	chr6:33267991-33267996	243492	1.02238	0.0166459	0.579301
6	rs2284191	32976654	A	G	chr6:32819921-32820102	156552	0.591728	0.0166639	0.579301
3	rs4681194	149788430	A	G	chr3:149687002-149687315	101115	-0.354023	0.0167407	0.580487
6	rs12174433	30445476	A	G	chr6:30459595-30459867	14119	0.496186	0.016754	0.580487
6	rs9261425	30081108	A	G	chr6:30042980-30042985	38123	0.274516	0.0168024	0.580616
6	rs28893563	33011187	A	G	chr6:32819921-32820102	191085	0.736674	0.0168333	0.580616
6	rs1383265	32739888	G	A	chr6:32810706-32810742	70818	0.403772	0.016911	0.580616
6	rs4713570	32626040	A	G	chr6:32813084-32813337	187044	-0.324188	0.0169319	0.580616
4	rs3115395	8574490	G	A	chr4:8395941-8396056	178434	-0.321405	0.0169505	0.580616
4	rs7683638	154008453	A	G	chr4:154125681-154125720	117228	0.381487	0.0169711	0.580616
21	rs3746951	44846016	A	G	chr21:44819112-44819445	26571	-0.268157	0.0170053	0.580616
12	rs77667775	24072996	A	G	chr12:24102807-24102832	29811	0.564591	0.01704	0.580616
1	rs868376	164481240	A	G	chr1:164290179-164290198	191042	-0.293596	0.0170483	0.580616
5	rs111885816	72558614	A	G	chr5:72416469-72416677	141937	1.04372	0.0170641	0.580616
6	rs3763346	32823257	G	A	chr6:32813448-32813531	9726	0.268002	0.0170654	0.580616
4	rs3775902	8379276	G	A	chr4:8395941-8396056	16665	-0.676704	0.0171591	0.582246
8	rs111944156	1708076	A	G	chr8:1949246-1949342	241170	1.06296	0.0171771	0.582246
12	rs73406435	115254617	A	C	chr12:115131789-115131846	122771	-0.55189	0.0172134	0.582246
12	rs7305773	23971186	G	A	chr12:24104007-24104115	132821	0.348174	0.0172373	0.582246
6	rs1264622	30256936	A	G	chr6:30459595-30459867	202659	-0.313322	0.0172559	0.582246
17	rs3744176	77083619	G	A	chr17:77020166-77020220	63399	-0.348178	0.0172971	0.582246
6	rs9266071	31319620	A	G	chr6:31544694-31544931	225074	0.236915	0.0173097	0.582246
3	rs72924888	69173340	G	A	chr3:68981852-68981854	191486	-1.51343	0.0173592	0.582545
16	rs77270006	73122623	G	A	chr16:73266679-73266785	144056	0.697304	0.0173811	0.582545
8	rs2739124	134179394	G	A	chr8:134307597-134307728	128203	0.481071	0.0174239	0.582545
15	rs11633366	26205443	A	G	chr15:26108399-26108401	97042	-0.451448	0.0174375	0.582545
7	rs78274828	73072776	A	T	chr7:73184665-73184671	111889	1.0161	0.0174839	0.582545
10	rs760336	124238710	G	A	chr10:124133785-124133802	104908	-0.331218	0.017487	0.582545
5	rs315789	169735463	G	A	chr5:169724590-169724656	10807	0.328981	0.0175214	0.582696
21	rs6517662	42674022	A	G	chr21:42688635-42688675	14613	0.596634	0.0175477	0.582696
18	rs73481278	74444729	A	G	chr18:74240460-74240476	204253	-0.504112	0.0176761	0.585109
18	rs16941150	13809356	A	G	chr18:13611400-13611439	197917	0.802921	0.0177292	0.585109
6	rs5024432	32684468	A	G	chr6:32810706-32810742	126238	-0.473511	0.0177394	0.585109
10	rs10788258	123936896	A	G	chr10:124133785-124133802	196889	-1.10946	0.0177569	0.585109
12	rs4963910	25844865	A	G	chr12:25801601-25801621	43244	-0.463338	0.0178038	0.585109
19	rs8108675	18408222	G	A	chr19:18385672-18385930	22292	0.388634	0.0178169	0.585109
12	rs78823900	14831265	A	G	chr12:15039397-15039432	208132	1.04268	0.0178238	0.585109
20	rs2073127	2796133	A	G	chr20:3022925-3022992	226792	0.394494	0.0178459	0.585109
6	rs73409695	32964256	G	A	chr6:32813448-32813531	150725	0.547951	0.0179064	0.585829
12	rs2971155	23991396	A	G	chr12:24104007-24104115	112611	-0.257567	0.0179243	0.585829
3	rs4684080	11795422	A	G	chr3:11623526-11624023	171399	1.39715	0.0179877	0.586008
6	rs2524099	31236051	A	G	chr6:31322914-31322926	86863	0.290872	0.0180572	0.586008
4	rs12643285	188951669	G	A	chr4:188916724-188916867	34802	-0.454052	0.0181168	0.586008
8	rs6558551	1782495	G	A	chr8:1949246-1949342	166751	0.365496	0.0181287	0.586008
18	rs7231662	75116488	C	A	chr18:74961724-74961727	154761	0.386538	0.0181338	0.586008
10	rs34489821	134935598	A	G	chr10:134901279-134901297	34301	0.333966	0.0181619	0.586008
2	rs13405414	180594128	C	A	chr2:180726035-180726247	131907	0.470559	0.0181659	0.586008
17	rs7226159	77034824	G	A	chr17:77020166-77020220	14604	-0.45568	0.0181823	0.586008
6	rs9378127	32922459	A	G	chr6:32813448-32813531	108928	0.45512	0.0181839	0.586008
11	rs831636	33739598	A	G	chr11:33758413-33758505	18815	0.2661	0.0185124	0.594415
6	rs2857164	32758219	C	A	chr6:32810706-32810742	52487	-0.326116	0.0185729	0.594415
20	rs708989	19723051	G	A	chr20:19867136-19867145	144085	0.41125	0.0185738	0.594415
6	rs241429	32803840	A	G	chr6:32810706-32810742	6866	-0.319551	0.0186373	0.594415
6	rs1431396	32998564	A	G	chr6:32810706-32810742	187822	-0.283008	0.0186587	0.594415
6	rs1034323	30368635	A	G	chr6:30459595-30459867	90960	0.270996	0.0186708	0.594415
4	rs75391598	3034227	A	G	chr4:3204792-3204843	170565	-1.05137	0.0186834	0.594415
2	rs78169282	160779145	A	G	chr2:160655036-160655081	124064	0.416843	0.0186891	0.594415
6	rs4713570	32626040	A	G	chr6:32819921-32820102	193881	-0.351675	0.0187026	0.594415
2	rs7574150	11241186	C	A	chr2:11485552-11485561	244366	0.293697	0.0187833	0.595546
21	rs1859297	42716548	A	G	chr21:42688635-42688675	27873	0.741084	0.0187956	0.595546
17	rs4968559	59470597	G	A	chr17:59477557-59477564	6960	-0.396071	0.0188355	0.595904
8	rs1003403	17428878	G	A	chr8:17658559-17658561	229681	0.491471	0.0188767	0.596297
2	rs788185	131563975	A	C	chr2:131513705-131513724	50251	0.809875	0.0189208	0.596406
6	rs2523589	31327334	A	C	chr6:31539973-31539998	212639	0.266218	0.0189535	0.596406
1	rs1475736	79063858	G	A	chr1:79085586-79085765	21728	-0.717328	0.0189664	0.596406
17	rs10432043	44869567	A	G	chr17:44928967-44929215	59400	0.413099	0.0190135	0.596985
16	rs9939461	87584748	G	A	chr16:87636539-87636594	51791	0.330885	0.0190484	0.597175
5	rs17738444	169444363	G	A	chr5:169407439-169407753	36610	0.499317	0.0191882	0.600301
4	rs7677735	8353057	A	G	chr4:8395941-8396056	42884	0.812276	0.0192163	0.600301
18	rs3866685	74193763	A	G	chr18:74240460-74240476	46697	-0.298333	0.0192348	0.600301
7	rs4717850	73349788	G	A	chr7:73184665-73184671	165117	0.442298	0.019328	0.601231
6	rs6910087	31377047	A	G	chr6:31527920-31528239	150873	0.424273	0.0193693	0.601231
1	rs6540546	209845370	G	A	chr1:209979283-209979345	133913	0.378869	0.0193784	0.601231
3	rs4686947	188011407	A	G	chr3:187870929-187870940	140467	0.33901	0.0193805	0.601231
11	rs7126747	123416936	A	G	chr11:123396299-123396370	20566	-0.494889	0.019461	0.60229
16	rs821466	57035375	G	A	chr16:57023022-57023191	12184	0.314082	0.0194912	0.60229
6	rs73470878	46919177	A	G	chr6:46702983-46703225	215952	0.933948	0.0195017	0.60229
12	rs1391792	24225818	G	A	chr12:24104007-24104115	121703	-0.2885	0.0195417	0.602469
6	rs4148874	32797488	G	A	chr6:32819921-32820102	22433	-0.333064	0.0195715	0.602469
6	rs114069921	46789727	A	G	chr6:47009737-47010091	220010	-0.952084	0.0195953	0.602469
7	rs56832589	968031	C	A	chr7:1127709-1127767	159678	-0.244933	0.0196236	0.602469
5	rs4639193	79030045	G	A	chr5:78985484-78985489	44556	-0.259702	0.0197885	0.604099
6	rs2621326	32783896	A	G	chr6:32819921-32820102	36025	0.31316	0.0197943	0.604099
4	rs35666901	25467569	G	C	chr4:25657414-25657429	189845	0.380018	0.0198215	0.604099
6	rs73409695	32964256	G	A	chr6:32822911-32823116	141140	0.549526	0.0198305	0.604099
7	rs10215768	103719461	G	A	chr7:103630013-103630083	89378	-0.386227	0.0198418	0.604099
19	rs35582075	52620269	A	G	chr19:52391166-52391304	228965	0.485949	0.0198514	0.604099
1	rs7547552	154741579	C	A	chr1:154943932-154944357	202353	0.321865	0.0200006	0.60613
5	rs17629011	140528013	A	G	chr5:140306181-140306213	221800	-0.668895	0.0200135	0.60613
6	rs453461	33018548	A	G	chr6:32810706-32810742	207806	0.31273	0.0200514	0.60613
16	rs11649255	357140	G	A	chr16:474430-474467	117290	0.285161	0.0201167	0.60613
6	rs1383265	32739888	G	A	chr6:32813084-32813337	73196	0.355443	0.0201214	0.60613
20	rs199541	19917570	G	A	chr20:19867136-19867145	50425	0.564756	0.0201797	0.60613
4	rs11944513	113350415	A	G	chr4:113442791-113442804	92376	-0.271277	0.0202341	0.60613
8	rs10094226	737663	G	A	chr8:688132-688417	49246	-0.443302	0.0202998	0.60613
6	rs2442752	31351764	G	A	chr6:31322914-31322926	28838	-0.293317	0.0203078	0.60613
2	rs10207163	69014280	A	G	chr2:68961987-68962012	52268	0.275008	0.0203249	0.60613
6	rs294911	159667961	C	A	chr6:159463103-159463300	204661	-0.311456	0.0203283	0.60613
11	rs949097	128496565	G	A	chr11:128457400-128457459	39106	0.325185	0.020338	0.60613
5	rs974865	6936256	G	A	chr5:6737778-6737848	198408	-0.464534	0.0203801	0.60613
4	rs79315167	109977704	G	A	chr4:110223967-110223969	246263	-0.701211	0.0203831	0.60613
6	rs4713570	32626040	A	G	chr6:32822911-32823116	196871	-0.329447	0.0203842	0.60613
6	rs1265099	31105413	G	A	chr6:31322914-31322926	217501	-0.309773	0.020396	0.60613
16	rs1183964	73128294	G	A	chr16:73266679-73266785	138385	0.253649	0.0204146	0.60613
1	rs77724279	113265881	A	G	chr1:113216382-113216774	49107	-0.656003	0.0204535	0.606416
3	rs17034986	11693869	C	A	chr3:11623526-11624023	69846	-0.490332	0.0205231	0.607613
6	rs2284178	31432125	A	G	chr6:31544694-31544931	112569	0.242357	0.0205533	0.60764
8	rs10106097	1789254	A	G	chr8:1949246-1949342	159992	0.416602	0.020661	0.609419
6	rs9500927	32961361	A	G	chr6:32822911-32823116	138245	-0.377373	0.0206722	0.609419
20	rs4815574	3170172	G	A	chr20:3022925-3022992	147180	-0.310634	0.0207487	0.610093
19	rs16982345	18500722	A	G	chr19:18549131-18549134	48409	-0.405612	0.0207538	0.610093
6	rs79771376	32746897	G	A	chr6:32813084-32813337	66187	0.434298	0.0208859	0.612245
5	rs11133679	1206305	A	C	chr5:1342124-1342200	135819	0.29017	0.0208861	0.612245
8	rs768753	1959336	G	A	chr8:1949246-1949342	9994	-0.35665	0.0209182	0.612322
10	rs12764404	124301920	G	A	chr10:124133785-124133802	168118	-0.378116	0.0210641	0.615724
10	rs6586188	91109343	G	A	chr10:91295338-91295346	185995	-0.414375	0.0211407	0.617094
6	rs9295986	31338528	A	G	chr6:31539973-31539998	201445	0.289672	0.0211719	0.617138
3	rs4684815	11835539	A	G	chr3:11623526-11624023	211516	-0.296617	0.0212471	0.61846
18	rs72967016	74221536	G	A	chr18:74240460-74240476	18924	0.393402	0.0213029	0.619217
17	rs36041343	7557630	A	G	chr17:7554930-7555132	2498	-0.856672	0.0213366	0.61933
6	rs3819721	32804798	A	G	chr6:32813448-32813531	8650	0.326986	0.0213983	0.619522
6	rs17206708	31384431	A	G	chr6:31544694-31544931	160263	0.916213	0.021403	0.619522
12	rs76758521	24293012	A	G	chr12:24102807-24102832	190180	-0.880158	0.0215202	0.621971
6	rs7742120	32785275	A	G	chr6:32813448-32813531	28173	0.55788	0.0215631	0.621971
1	rs17719312	154766548	A	G	chr1:154943932-154944357	177384	-0.310457	0.0215775	0.621971
20	rs6046616	20075996	A	C	chr20:19867136-19867145	208851	-0.259603	0.0216517	0.623245
13	rs2481958	28547946	G	C	chr13:28395757-28395783	152163	0.304389	0.0217165	0.623491
2	rs4645032	1820060	A	G	chr2:1748337-1748617	71443	-0.375892	0.0217203	0.623491
4	rs58290011	90187929	G	A	chr4:89978251-89978566	209363	0.562447	0.0218004	0.623652
11	rs1944853	128571644	A	C	chr11:128457400-128457459	114185	0.613105	0.0218191	0.623652
6	rs1431396	32998564	A	G	chr6:32813084-32813337	185227	-0.249636	0.021822	0.623652
12	rs7299495	32636076	A	G	chr12:32654929-32654992	18853	0.302099	0.0218759	0.623652
2	rs115436872	11407779	A	T	chr2:11485552-11485561	77773	0.733974	0.0218777	0.623652
18	rs10853440	35058664	A	C	chr18:35146097-35146099	87433	0.270754	0.0219129	0.623652
6	rs9275698	32687973	G	A	chr6:32819921-32820102	131948	-0.294396	0.0219363	0.623652
6	rs12193110	29937104	A	G	chr6:30130881-30131001	193777	0.27728	0.0220479	0.625196
6	rs1264622	30256936	A	G	chr6:30460576-30460600	203640	-0.302244	0.0220508	0.625196
6	rs4373355	31193155	G	A	chr6:31322914-31322926	129759	0.316867	0.0220974	0.62566
6	rs6935846	32984011	A	G	chr6:32810706-32810742	173269	0.326829	0.0221618	0.625963
6	rs9276964	32964967	G	A	chr6:32813448-32813531	151436	0.313159	0.0221684	0.625963
7	rs4717827	73301489	C	A	chr7:73184665-73184671	116818	0.397086	0.022199	0.625977
5	rs3749671	154346296	A	G	chr5:154230173-154230308	115988	-0.681478	0.0222803	0.626783
6	rs17500468	32711178	G	A	chr6:32819921-32820102	108743	0.525321	0.022288	0.626783
4	rs62323709	154168467	G	A	chr4:154125681-154125720	42747	-0.451712	0.0223545	0.62718
11	rs948130	123305964	C	A	chr11:123396299-123396370	90335	-0.814747	0.0223902	0.62718
11	rs73027925	123399361	G	A	chr11:123430872-123430949	31511	-0.850333	0.0224073	0.62718
15	rs11638887	100855774	A	G	chr15:100882165-100882213	26391	0.664933	0.022423	0.62718
12	rs28671462	132886073	A	G	chr12:132906010-132906439	19937	-0.385774	0.0225287	0.629287
6	rs2857164	32758219	C	A	chr6:32813084-32813337	54865	-0.285191	0.0226247	0.630613
5	rs80101001	154421179	G	A	chr5:154230173-154230308	190871	-0.764479	0.0226369	0.630613
18	rs546865	10549494	G	A	chr18:10454681-10454684	94810	0.84703	0.0228331	0.635226
12	rs11067255	115157943	A	G	chr12:115131789-115131846	26097	-0.607706	0.0229468	0.636244
2	rs13033537	121484241	C	A	chr2:121494043-121494295	9802	0.29161	0.0229586	0.636244
18	rs1539803	13494995	T	A	chr18:13611400-13611439	116405	0.255154	0.0230076	0.636244
6	rs6899309	32915823	G	A	chr6:32813448-32813531	102292	-0.630576	0.0230172	0.636244
6	rs6910087	31377047	A	G	chr6:31539973-31539998	162926	0.402769	0.0230231	0.636244
6	rs3763346	32823257	G	A	chr6:32813084-32813337	9920	0.249017	0.0230536	0.636244
2	rs11127307	1874732	A	G	chr2:1748337-1748617	126115	0.31883	0.023103	0.636298
6	rs2284191	32976654	A	G	chr6:32810706-32810742	165912	0.564314	0.0231318	0.636298
6	rs9348876	31575276	A	G	chr6:31539973-31539998	35278	0.553572	0.0231967	0.636298
6	rs76327279	159296854	A	G	chr6:159463103-159463300	166249	0.839578	0.0232952	0.636298
18	rs1284065	13815680	G	A	chr18:13611400-13611439	204241	0.542575	0.0233374	0.636298
12	rs67335394	32893715	A	C	chr12:32654929-32654992	238723	-0.372336	0.0233447	0.636298
17	rs62062335	32782891	G	A	chr17:32906454-32906456	123563	-0.400274	0.0233509	0.636298
15	rs11639416	25973801	A	C	chr15:26108399-26108401	134598	0.403131	0.0233953	0.636298
11	rs519529	128650202	G	A	chr11:128457400-128457459	192743	1.05249	0.0234157	0.636298
6	rs2233959	31081065	G	A	chr6:31322914-31322926	241849	-0.291433	0.0234445	0.636298
6	rs2442736	31346621	G	C	chr6:31527920-31528239	181299	-0.325503	0.0234855	0.636298
6	rs915664	30794617	G	A	chr6:30720261-30720484	74133	-0.284673	0.0235059	0.636298
6	rs4713460	31347798	A	G	chr6:31322914-31322926	24872	0.32613	0.0235119	0.636298
11	rs3019555	60828737	G	A	chr11:60738995-60739172	89565	0.35844	0.0235132	0.636298
2	rs2032777	160262693	G	A	chr2:160472940-160473251	210247	-0.352045	0.0235432	0.636298
17	rs72834690	59554446	A	G	chr17:59477557-59477564	76882	0.898157	0.0235751	0.636298
13	rs1028909	99568178	G	A	chr13:99630462-99630583	62284	-0.781962	0.0236104	0.636298
6	rs2523589	31327334	A	C	chr6:31322914-31322926	4408	0.283231	0.0236301	0.636298
6	rs2270172	30592414	G	A	chr6:30720261-30720484	127847	-0.829668	0.0236557	0.636298
6	rs6935846	32984011	A	G	chr6:32813448-32813531	170480	0.300067	0.0236688	0.636298
11	rs79280689	128214422	A	G	chr11:128457400-128457459	242978	0.61454	0.0237192	0.636828
2	rs7588043	104979	A	G	chr2:287993-288113	183014	-0.339922	0.0237908	0.637925
20	rs9789820	57872437	G	A	chr20:57875362-57875364	2925	-0.730081	0.023853	0.638133
2	rs34715748	68882661	G	A	chr2:68961987-68962012	79326	0.542586	0.0239788	0.638133
6	rs154976	32900428	A	G	chr6:32822911-32823116	77312	-0.345933	0.0239793	0.638133
6	rs241429	32803840	A	G	chr6:32819921-32820102	16081	-0.30556	0.0240057	0.638133
11	rs2903267	56956516	G	A	chr11:57195382-57195540	238866	-0.282695	0.0240322	0.638133
1	rs12033013	113290694	A	C	chr1:113216382-113216774	73920	-0.554567	0.0240368	0.638133
19	rs1473116	18782197	G	A	chr19:18549131-18549134	233063	-0.337091	0.0240388	0.638133
6	rs6935846	32984011	A	G	chr6:32813084-32813337	170674	0.291556	0.024057	0.638133
17	rs3760377	45042079	A	G	chr17:44928967-44929215	112864	0.362511	0.0240967	0.638133
6	rs3094228	31429927	G	A	chr6:31527920-31528239	97993	-0.290334	0.024106	0.638133
8	rs72718215	134428960	C	A	chr8:134307597-134307728	121232	-0.499911	0.0243231	0.642516
11	rs1173912	35511874	A	G	chr11:35683421-35683551	171547	-0.434816	0.0243335	0.642516
6	rs2267637	30578335	A	G	chr6:30720261-30720484	141926	-0.387194	0.0244038	0.643552
16	rs2305698	57153019	A	G	chr16:57023022-57023191	129828	-0.89862	0.0244786	0.644707
11	rs11600841	123328295	A	G	chr11:123396299-123396370	68004	0.738741	0.0245276	0.645178
2	rs4663290	239020497	A	G	chr2:239195537-239195602	175040	-0.364434	0.0245965	0.646171
18	rs9944757	74461083	A	C	chr18:74240460-74240476	220607	0.65112	0.0247411	0.648168
1	rs75738890	247712105	A	C	chr1:247611842-247611881	100224	1.07989	0.0247614	0.648168
20	rs1206760	45582472	G	A	chr20:45523294-45523541	58931	0.280456	0.0247662	0.648168
6	rs176248	32965942	A	G	chr6:32819921-32820102	145840	-0.334573	0.024825	0.648844
6	rs6899309	32915823	G	A	chr6:32813084-32813337	102486	-0.606487	0.024867	0.648844
6	rs2246954	31265262	A	G	chr6:31322914-31322926	57652	-0.275254	0.02491	0.648844
12	rs7965995	89786048	A	G	chr12:89744488-89744524	41524	-0.591785	0.0249687	0.648844
20	rs6023291	53109839	C	A	chr20:53092040-53092233	17606	0.45469	0.0249708	0.648844
12	rs73070330	24119269	A	G	chr12:24102807-24102832	16437	-0.774419	0.0249796	0.648844
7	rs10269455	49629137	C	A	chr7:49813111-49813486	183974	0.823558	0.0251026	0.650879
5	rs4072574	1141249	G	C	chr5:1342124-1342200	200875	0.266393	0.0251267	0.650879
7	rs10264307	103690016	A	G	chr7:103630013-103630083	59933	-1.40923	0.025155	0.650879
6	rs3131621	31425499	G	A	chr6:31539973-31539998	114474	-0.289096	0.0252008	0.650879
6	rs1465651	32901351	A	G	chr6:32822911-32823116	78235	0.348819	0.0252147	0.650879
17	rs8075656	66413539	A	G	chr17:66452343-66452567	38804	-0.314728	0.0252787	0.65092
6	rs6910087	31377047	A	G	chr6:31322914-31322926	54121	0.437036	0.0252942	0.65092
11	rs7118115	1417398	A	G	chr11:1320497-1320546	96852	-0.454318	0.0253413	0.65092
17	rs2271028	40841397	G	A	chr17:40932508-40932520	91111	-0.345139	0.025377	0.65092
6	rs3749946	31448862	A	C	chr6:31544694-31544931	95832	0.411612	0.0253868	0.65092
2	rs1128552	238999883	G	A	chr2:239195537-239195602	195654	-0.307885	0.0254045	0.65092
15	rs11858052	26090963	C	A	chr15:26108399-26108401	17436	0.709386	0.0254467	0.651111
6	rs10456009	10324497	G	A	chr6:10415631-10415636	91134	0.283711	0.0254962	0.651111
6	rs2022065	30121460	A	G	chr6:30130881-30131001	9421	0.253185	0.0255076	0.651111
1	rs6658608	61778594	G	A	chr1:61546214-61546247	232347	0.379807	0.0255374	0.651111
18	rs11150966	74279686	G	A	chr18:74240460-74240476	39210	-0.342483	0.0256563	0.653204
6	rs2246638	29949497	A	G	chr6:30042980-30042985	93483	-0.351551	0.0256825	0.653204
6	rs634103	10514226	G	A	chr6:10415631-10415636	98590	-0.283989	0.0258037	0.653232
12	rs12810954	115335636	A	G	chr12:115131789-115131846	203790	0.474264	0.0258236	0.653232
6	rs592625	32972690	G	A	chr6:32819921-32820102	152588	0.347594	0.0258624	0.653232
11	rs697316	35635800	G	A	chr11:35683421-35683551	47621	-0.246877	0.0258689	0.653232
19	rs72620566	15649446	A	G	chr19:15568894-15568935	80511	-0.563255	0.0259092	0.653232
10	rs1727	91066769	C	A	chr10:91295338-91295346	228569	0.388415	0.0259233	0.653232
2	rs77177041	121443475	A	G	chr2:121494043-121494295	50568	0.743599	0.0259265	0.653232
12	rs1021671	24176812	A	G	chr12:24102807-24102832	73980	-0.319606	0.0259784	0.653232
18	rs2567166	13479312	A	G	chr18:13611400-13611439	132088	-0.247751	0.0259824	0.653232
7	rs116988229	89986488	C	A	chr7:89841214-89841435	145053	-0.69713	0.0261075	0.653232
20	rs6136818	19680865	A	C	chr20:19867136-19867145	186271	-0.703435	0.0261112	0.653232
17	rs159293	32704563	G	A	chr17:32906454-32906456	201891	-0.468695	0.0261455	0.653232
5	rs6878342	1554758	A	G	chr5:1342124-1342200	212558	-0.274382	0.0261574	0.653232
6	rs3893464	29935250	A	G	chr6:30042980-30042985	107730	0.261229	0.0261607	0.653232
6	rs3130151	33115024	G	A	chr6:33267991-33267996	152967	-0.253453	0.026178	0.653232
6	rs6899309	32915823	G	A	chr6:32822911-32823116	92707	-0.628702	0.0261872	0.653232
5	rs3838245	169725750	G	A	chr5:169724590-169724656	1094	0.281036	0.0263456	0.655772
16	rs27199	57109686	G	A	chr16:57023022-57023191	86495	0.290733	0.0263834	0.655772
20	rs271965	58045127	C	G	chr20:57875362-57875364	169763	-0.663216	0.0263838	0.655772
20	rs4811506	53077908	A	G	chr20:53092040-53092233	14132	-0.299326	0.0264294	0.655936
14	rs114422910	23067042	G	A	chr14:22993036-22993190	73852	-0.393197	0.026466	0.655936
18	rs948711	75052139	G	A	chr18:74961724-74961727	90412	-0.975044	0.0264932	0.655936
1	rs4844488	209885509	G	A	chr1:209979283-209979345	93774	0.764583	0.0265168	0.655936
6	rs241436	32797876	A	G	chr6:32819921-32820102	22045	-0.273885	0.0267146	0.657894
19	rs7254507	52599288	A	G	chr19:52391166-52391304	207984	0.293423	0.0267427	0.657894
4	rs10025405	187006806	G	A	chr4:187148563-187148688	141757	0.304458	0.0267548	0.657894
13	rs3213931	96485609	C	A	chr13:96296983-96296997	188612	-0.553705	0.0267762	0.657894
11	rs635366	35536622	C	A	chr11:35683421-35683551	146799	0.224147	0.0267798	0.657894
8	rs59525447	134333981	A	G	chr8:134307597-134307728	26253	0.394599	0.026805	0.657894
1	rs7513480	154784466	G	A	chr1:154943932-154944357	159466	0.281945	0.0268677	0.657894
3	rs55746055	126115156	C	A	chr3:126006762-126006835	108321	0.304113	0.026896	0.657894
8	rs7824539	134224717	A	G	chr8:134307597-134307728	82880	0.558153	0.0269212	0.657894
17	rs117846478	38033447	G	A	chr17:37856217-37856230	177217	-0.631225	0.0269291	0.657894
17	rs60399446	40908603	G	C	chr17:40932508-40932520	23905	0.497648	0.0269585	0.657894
18	rs655111	10668356	A	C	chr18:10454681-10454684	213672	-0.333058	0.0269819	0.657894
4	rs6824683	110217677	G	A	chr4:110223967-110223969	6290	0.41499	0.0270624	0.657894
2	rs77454880	160765611	G	A	chr2:160655036-160655081	110530	-0.9081	0.0270976	0.657894
4	rs73027974	187086150	A	G	chr4:187148563-187148688	62413	-0.615797	0.0271121	0.657894
6	rs28367832	31305731	G	A	chr6:31544694-31544931	238963	0.257948	0.0271403	0.657894
1	rs12141741	247363152	A	C	chr1:247611842-247611881	248690	-0.357833	0.0271493	0.657894
7	rs4732049	134373193	G	A	chr7:134464242-134464288	91049	-1.19105	0.0271666	0.657894
5	rs10462994	169497638	A	G	chr5:169407439-169407753	89885	-0.356827	0.0274867	0.662639
16	rs5880	57015091	C	G	chr16:57023022-57023191	7931	-0.612455	0.0274873	0.662639
6	rs7742120	32785275	A	G	chr6:32813084-32813337	27809	0.52183	0.0274928	0.662639
6	rs154976	32900428	A	G	chr6:32813448-32813531	86897	-0.33169	0.0274976	0.662639
6	rs2523594	31326629	G	A	chr6:31539973-31539998	213344	-0.259324	0.0275369	0.662639
6	rs2523589	31327334	A	C	chr6:31527920-31528239	200586	0.256436	0.0275775	0.662639
6	rs6935846	32984011	A	G	chr6:32822911-32823116	160895	0.297868	0.027586	0.662639
6	rs403414	32977315	G	A	chr6:32810706-32810742	166573	0.38564	0.0276225	0.662748
4	rs4361372	8521922	A	C	chr4:8395941-8396056	125866	0.646926	0.0277122	0.663021
15	rs11855949	26221401	A	G	chr15:26108399-26108401	113000	0.80497	0.0277785	0.663021
17	rs55917345	38914875	A	G	chr17:38721888-38721942	192933	0.353097	0.0277936	0.663021
6	rs3819686	31085824	A	C	chr6:31322914-31322926	237090	0.373121	0.0277969	0.663021
8	rs10100754	134513350	A	G	chr8:134307597-134307728	205622	-0.38616	0.0278286	0.663021
6	rs6915431	30073199	A	G	chr6:30042980-30042985	30214	-0.879649	0.0278999	0.663021
5	rs2736108	1297488	A	G	chr5:1342124-1342200	44636	0.28694	0.0279101	0.663021
1	rs17038052	12587934	G	A	chr1:12538455-12538678	49256	0.422573	0.0279392	0.663021
6	rs9276964	32964967	G	A	chr6:32813084-32813337	151630	0.293373	0.0279469	0.663021
22	rs77848624	46274072	G	A	chr22:46463543-46463747	189471	0.360591	0.0279533	0.663021
6	rs7760667	46745999	A	G	chr6:46702983-46703225	42774	0.42279	0.0280403	0.663437
1	rs11204849	151538412	A	G	chr1:151693222-151693261	154810	-0.424378	0.0280828	0.663437
6	rs4710024	166613351	A	G	chr6:166422626-166422671	190680	0.360757	0.0281036	0.663437
18	rs28687330	74847816	A	G	chr18:74961724-74961727	113908	0.522084	0.0281144	0.663437
18	rs11661006	13540211	T	A	chr18:13611400-13611439	71189	0.275931	0.0281307	0.663437
6	rs9472812	46612653	G	A	chr6:46702983-46703225	90330	0.839944	0.0281852	0.663969
20	rs79584736	57822052	A	G	chr20:57875362-57875364	53310	-0.911034	0.0284537	0.668316
17	rs7219298	59324415	C	A	chr17:59477557-59477564	153142	-0.7574	0.0284821	0.668316
17	rs1860276	32972020	A	G	chr17:32906454-32906456	65564	0.37103	0.0285015	0.668316
15	rs12148530	97085286	G	A	chr15:96876486-96876737	208549	0.296789	0.0285081	0.668316
6	rs4947355	32851937	G	A	chr6:32813448-32813531	38406	0.718356	0.0285754	0.668316
11	rs12224823	123256550	A	C	chr11:123396299-123396370	139749	-0.505911	0.0285799	0.668316
2	rs72776451	488685	A	G	chr2:287993-288113	200572	0.350262	0.0285952	0.668316
20	rs4810599	45669449	C	A	chr20:45523294-45523541	145908	-0.371513	0.0287479	0.669026
6	rs1264622	30256936	A	G	chr6:30130881-30131001	125935	-0.264722	0.0287746	0.669026
21	rs528674	44731535	C	A	chr21:44819112-44819445	87577	0.261511	0.0287851	0.669026
6	rs4947355	32851937	G	A	chr6:32810706-32810742	41195	0.772947	0.0287971	0.669026
22	rs3744749	46454208	A	G	chr22:46471129-46471442	16921	-0.440932	0.028814	0.669026
2	rs6735777	1726761	A	G	chr2:1748337-1748617	21576	0.423567	0.028819	0.669026
11	rs61123830	123392846	A	G	chr11:123396299-123396370	3453	-0.309396	0.0289564	0.670158
11	rs2905517	60768044	G	A	chr11:60738995-60739172	28872	0.236785	0.0289616	0.670158
9	rs10119403	109439527	A	C	chr9:109623589-109623731	184062	0.252897	0.0289646	0.670158
12	rs704070	89728126	G	A	chr12:89744488-89744524	16362	-0.32277	0.0290055	0.670357
12	rs12811810	130349406	G	A	chr12:130527104-130527106	177698	0.489769	0.0291281	0.672442
16	rs11644713	55626605	A	G	chr16:55514378-55514470	112135	-0.598223	0.029197	0.672462
1	rs11207703	61629032	G	A	chr1:61546214-61546247	82785	-0.27639	0.029279	0.672462
6	rs2284191	32976654	A	G	chr6:32813084-32813337	163317	0.490079	0.029282	0.672462
6	rs12191126	10250210	A	G	chr6:10415631-10415636	165421	-0.718822	0.0292915	0.672462
1	rs6683485	151817405	A	C	chr1:151693222-151693261	124144	-0.400838	0.0293125	0.672462
4	rs4696708	8644746	C	A	chr4:8395941-8396056	248690	-0.296434	0.0293454	0.672462
20	rs1535211	62877004	A	G	chr20:62948134-62948235	71130	-0.502812	0.0293712	0.672462
6	rs892666	29924728	A	G	chr6:30042980-30042985	118252	-0.268866	0.0293894	0.672462
12	rs28540250	132990987	G	A	chr12:132906010-132906439	84548	-0.290133	0.0294206	0.672462
3	rs9883017	69197919	A	G	chr3:68981852-68981854	216065	-1.94916	0.0294987	0.673266
11	rs4938871	57329402	A	C	chr11:57195382-57195540	133862	0.315121	0.0295337	0.673266
6	rs2442749	31352040	G	A	chr6:31322914-31322926	29114	-0.308705	0.0295766	0.673266
12	rs28399785	132982114	G	A	chr12:132906010-132906439	75675	-0.333833	0.0296388	0.673266
2	rs73186622	1874695	A	G	chr2:1748337-1748617	126078	1.05461	0.0296391	0.673266
9	rs17784833	109427508	G	A	chr9:109623589-109623731	196081	0.443687	0.0296504	0.673266
6	rs9265747	31302878	G	A	chr6:31539973-31539998	237095	-0.268259	0.0298577	0.676515
3	rs6792918	44857004	C	A	chr3:44753946-44753948	103056	0.665592	0.0298587	0.676515
4	rs3108948	110036112	T	A	chr4:110223967-110223969	187855	-0.511594	0.0298943	0.676582
7	rs7804665	103686538	G	A	chr7:103630013-103630083	56455	0.516317	0.0299805	0.677795
16	rs4843259	87749441	A	G	chr16:87636539-87636594	112847	-0.720698	0.0300193	0.677934
4	rs6813871	189134108	G	A	chr4:188916724-188916867	217241	0.306754	0.0300927	0.678081
22	rs56411701	46443327	A	G	chr22:46463543-46463747	20216	-0.958655	0.0301522	0.678081
5	rs6862896	169892780	C	A	chr5:169724590-169724656	168124	-0.264117	0.0301874	0.678081
17	rs11552192	40962509	T	A	chr17:40932508-40932520	29989	0.459318	0.0303223	0.678081
19	rs62120383	18306751	A	G	chr19:18549131-18549134	242380	0.314844	0.03033	0.678081
7	rs4244226	49636332	A	G	chr7:49813111-49813486	176779	-0.333608	0.0303912	0.678081
6	rs28367832	31305731	G	A	chr6:31539973-31539998	234242	0.268879	0.0304266	0.678081
12	rs17016654	89728383	G	A	chr12:89744488-89744524	16105	1.18066	0.0304497	0.678081
15	rs11639253	26041581	G	A	chr15:26108399-26108401	66818	-0.43489	0.0304562	0.678081
6	rs9501255	33055098	A	G	chr6:32813448-32813531	241567	-0.859293	0.0304699	0.678081
12	rs4635166	32704908	G	A	chr12:32654929-32654992	49916	0.291101	0.0304734	0.678081
2	rs6709806	1858603	G	A	chr2:1748337-1748617	109986	0.427142	0.030485	0.678081
4	rs4834283	113408976	A	C	chr4:113442791-113442804	33815	-0.211714	0.0304876	0.678081
10	rs17123166	91288049	G	A	chr10:91295338-91295346	7289	0.51946	0.0305207	0.678081
21	rs643853	44831816	A	G	chr21:44819112-44819445	12371	0.31438	0.0305289	0.678081
6	rs999436	10388026	A	G	chr6:10415631-10415636	27605	0.36157	0.0305748	0.678081
4	rs12646370	188946881	G	A	chr4:188916724-188916867	30014	-0.245726	0.0306143	0.678081
19	rs4801908	52574723	A	G	chr19:52391166-52391304	183419	-0.272008	0.0306432	0.678081
12	rs73210397	89794753	A	G	chr12:89744488-89744524	50229	0.52485	0.0306755	0.678081
17	rs12150325	56438433	A	G	chr17:56409011-56409028	29405	-0.641611	0.0306793	0.678081
1	rs28398284	164460801	C	A	chr1:164290179-164290198	170603	0.218617	0.0307486	0.678232
16	rs1183965	73128146	G	A	chr16:73266679-73266785	138533	0.238656	0.0307515	0.678232
20	rs58962353	48108105	A	G	chr20:48099343-48099359	8746	-0.41599	0.030791	0.678382
3	rs79099429	44993764	G	A	chr3:44753946-44753948	239816	-0.677649	0.0309469	0.680138
15	rs1437769	96904611	A	G	chr15:96876248-96876367	28244	0.251897	0.0309485	0.680138
11	rs6421972	1096494	A	G	chr11:1320497-1320546	224003	-0.253127	0.030969	0.680138
6	rs17065667	105701475	A	G	chr6:105628000-105628022	73453	0.392566	0.0310304	0.680451
15	rs74003892	26027946	A	C	chr15:26108399-26108401	80453	-0.676883	0.0310488	0.680451
6	rs1431396	32998564	A	G	chr6:32822911-32823116	175448	-0.245632	0.0311387	0.6817
6	rs9501255	33055098	A	G	chr6:32813084-32813337	241761	-0.833518	0.0312188	0.682218
18	rs76440511	74968770	G	A	chr18:74961724-74961727	7043	0.700362	0.0313954	0.682218
3	rs56919931	149809116	A	G	chr3:149687002-149687315	121801	-0.525179	0.0314223	0.682218
10	rs4748473	18790620	G	A	chr10:18629497-18629545	161075	2.11319	0.0314345	0.682218
12	rs12370640	25806036	G	A	chr12:25801601-25801621	4415	-0.371124	0.0314353	0.682218
16	rs2230739	4033436	G	A	chr16:4000839-4000920	32516	0.260655	0.0315259	0.682218
6	rs113274764	31320397	A	G	chr6:31527920-31528239	207523	0.405539	0.0315293	0.682218
1	rs10925028	247613020	G	A	chr1:247611842-247611881	1139	0.61569	0.031538	0.682218
15	rs78995587	25900855	G	A	chr15:26108399-26108401	207544	-0.722604	0.0316316	0.682218
12	rs2484589	115325266	A	G	chr12:115131789-115131846	193420	0.398281	0.0316483	0.682218
4	rs3822206	8596323	A	G	chr4:8395941-8396056	200267	1.2627	0.0316508	0.682218
17	rs3136685	38719799	A	G	chr17:38721888-38721942	2089	0.305936	0.0316801	0.682218
7	rs6460052	73151644	G	A	chr7:73184665-73184671	33021	-0.290113	0.0316903	0.682218
11	rs10892999	123158221	C	A	chr11:123396299-123396370	238078	0.298048	0.0317071	0.682218
4	rs11735859	8377058	G	A	chr4:8395941-8396056	18883	-0.364517	0.0317234	0.682218
15	rs1437769	96904611	A	G	chr15:96876486-96876737	27874	0.28972	0.031741	0.682218
4	rs7687342	89770014	G	A	chr4:89978251-89978566	208237	1.04994	0.0317536	0.682218
2	rs60283072	1734270	A	G	chr2:1748337-1748617	14067	0.394431	0.0317852	0.682218
6	rs9265747	31302878	G	A	chr6:31322914-31322926	20036	-0.290852	0.0318099	0.682218
6	rs416622	32973281	A	G	chr6:32813448-32813531	159750	-0.260655	0.0318398	0.682218
6	rs78857090	10328777	A	G	chr6:10415631-10415636	86854	-0.527579	0.0318526	0.682218
6	rs3828875	31379168	A	G	chr6:31527920-31528239	148752	0.650068	0.0319444	0.683123
18	rs9946835	74280721	G	A	chr18:74240460-74240476	40245	0.390781	0.0319733	0.683123
12	rs12812172	24149417	G	A	chr12:24104007-24104115	45302	0.253872	0.0319936	0.683123
11	rs663939	128597046	A	G	chr11:128457400-128457459	139587	-0.296831	0.0320803	0.684269
6	rs1431396	32998564	A	G	chr6:32819921-32820102	178462	-0.257146	0.032177	0.684488
7	rs58165730	1371133	C	A	chr7:1127709-1127767	243366	-0.200151	0.032219	0.684488
18	rs654466	43594816	G	A	chr18:43651835-43652255	57019	-0.389938	0.032233	0.684488
15	rs12148530	97085286	G	A	chr15:96869870-96870030	215256	0.26159	0.0322582	0.684488
6	rs9378127	32922459	A	G	chr6:32810706-32810742	111717	0.445364	0.0322793	0.684488
12	rs4759620	130632826	G	A	chr12:130527104-130527106	105720	0.252014	0.0322884	0.684488
11	rs10893051	123416958	A	G	chr11:123396299-123396370	20588	-1.17923	0.0324346	0.686886
15	rs7182988	26194337	A	C	chr15:26108399-26108401	85936	0.358231	0.0324798	0.686957
6	rs295327	159599952	G	A	chr6:159463103-159463300	136652	-0.235334	0.0325042	0.686957
6	rs9501255	33055098	A	G	chr6:32819921-32820102	234996	-0.9111	0.0325381	0.686974
6	rs12174433	30445476	A	G	chr6:30460576-30460600	15100	0.445268	0.0326351	0.687639
18	rs8098206	13535302	G	A	chr18:13611400-13611439	76098	0.257383	0.0326359	0.687639
7	rs1483797	49862947	G	A	chr7:49813111-49813486	49461	-0.689672	0.0326765	0.687797
6	rs1034323	30368635	A	G	chr6:30460576-30460600	91941	0.24696	0.0328323	0.690376
6	rs7742120	32785275	A	G	chr6:32810706-32810742	25431	0.558709	0.0329316	0.691098
11	rs59291790	46307876	A	G	chr11:46354562-46354567	46686	0.496166	0.0329465	0.691098
2	rs72980174	239250063	G	A	chr2:239195537-239195602	54461	0.748951	0.0329665	0.691098
10	rs2806447	134948712	A	G	chr10:134973796-134974048	25084	0.315853	0.0330985	0.691998
17	rs3803800	7462969	A	G	chr17:7554930-7555132	91961	-0.383624	0.0331286	0.691998
1	rs596731	209993801	A	G	chr1:209979283-209979345	14456	-0.294326	0.0331348	0.691998
11	rs2714070	123379387	A	G	chr11:123396299-123396370	16912	0.347361	0.0331757	0.691998
17	rs74933984	41046727	A	G	chr17:40932508-40932520	114207	-0.398675	0.0332059	0.691998
11	rs7940240	47203068	A	G	chr11:47399893-47399980	196825	-0.258316	0.0332306	0.691998
6	rs9500927	32961361	A	G	chr6:32813448-32813531	147830	-0.341343	0.0332428	0.691998
1	rs12747936	48098186	C	G	chr1:47882265-47882322	215864	0.296929	0.0332828	0.692136
4	rs2131290	188859908	G	A	chr4:188916724-188916867	56816	0.445477	0.0334618	0.694963
11	rs61886997	57292810	G	A	chr11:57529255-57529614	236445	0.432873	0.0334857	0.694963
6	rs2442736	31346621	G	C	chr6:31544694-31544931	198073	-0.279691	0.0336855	0.696441
11	rs1623169	128584320	G	A	chr11:128457400-128457459	126861	-0.349361	0.0336914	0.696441
6	rs6910087	31377047	A	G	chr6:31544694-31544931	167647	0.353408	0.0336927	0.696441
21	rs73905359	42775687	A	G	chr21:42688635-42688675	87012	0.965179	0.0337401	0.696441
17	rs4349197	41068009	G	A	chr17:40932508-40932520	135489	0.350476	0.0337621	0.696441
20	rs55678760	58069558	G	A	chr20:57875362-57875364	194194	-0.406492	0.0337893	0.696441
17	rs2292107	72541052	A	G	chr17:72322143-72322154	218898	-0.509292	0.0338354	0.696441
1	rs3738028	154698817	C	A	chr1:154943932-154944357	245115	0.289874	0.0338539	0.696441
6	rs2284191	32976654	A	G	chr6:32813448-32813531	163123	0.489852	0.0338728	0.696441
6	rs1265080	31112075	G	A	chr6:31322914-31322926	210839	0.277421	0.0339159	0.696441
2	rs7561470	230013020	A	G	chr2:230135789-230136146	122769	-0.578365	0.0339579	0.696441
4	rs35424665	8579367	A	G	chr4:8395941-8396056	183311	0.459123	0.0339596	0.696441
11	rs666110	35862496	A	C	chr11:35683421-35683551	178945	-0.225356	0.0341888	0.6982
12	rs75812038	89690567	G	A	chr12:89744488-89744524	53921	-0.442027	0.0342003	0.6982
14	rs1483974	22978775	A	C	chr14:22993036-22993190	14261	-0.311821	0.0342056	0.6982
6	rs453461	33018548	A	G	chr6:32819921-32820102	198446	0.284131	0.0342058	0.6982
14	rs3764161	23059879	A	G	chr14:22993036-22993190	66689	-0.366493	0.0342569	0.6982
10	rs111771401	134971968	C	G	chr10:134901279-134901297	70671	0.592775	0.0343672	0.6982
11	rs2852845	123429175	A	G	chr11:123396299-123396370	32805	-0.322925	0.0343966	0.6982
6	rs1190027	105691778	G	A	chr6:105628000-105628022	63756	0.278681	0.0344517	0.6982
17	rs11077413	77141712	G	A	chr17:77020166-77020220	121492	-0.348282	0.0344652	0.6982
7	rs1202171	87211045	A	T	chr7:87228749-87228808	17704	0.295226	0.0344947	0.6982
2	rs12692222	239413172	G	A	chr2:239195537-239195602	217570	-0.368045	0.0345407	0.6982
18	rs73485367	74313476	C	A	chr18:74240460-74240476	73000	-0.288714	0.0345925	0.6982
5	rs10462994	169497638	A	G	chr5:169724590-169724656	226952	0.298581	0.0345978	0.6982
17	rs4511593	7455536	G	A	chr17:7554930-7555132	99394	0.315682	0.0346668	0.6982
12	rs428715	130736044	G	A	chr12:130527104-130527106	208938	0.371021	0.0346771	0.6982
5	rs114925538	169696756	A	G	chr5:169724590-169724656	27834	0.532985	0.0346807	0.6982
6	rs9276964	32964967	G	A	chr6:32819921-32820102	144865	0.310665	0.034697	0.6982
1	rs76657698	113400764	G	A	chr1:113216382-113216774	183990	-0.377666	0.0347113	0.6982
22	rs9616117	46491961	G	A	chr22:46463543-46463747	28214	-0.511316	0.0347483	0.6982
8	rs2929985	134272207	A	G	chr8:134307597-134307728	35390	0.302846	0.034752	0.6982
6	rs3104369	32602482	A	G	chr6:32813084-32813337	210602	-0.308432	0.034785	0.6982
17	rs3110607	46763403	A	G	chr17:46651225-46651722	111681	0.343151	0.0348272	0.6982
6	rs892666	29924728	A	G	chr6:30130881-30131001	206153	0.233799	0.0348312	0.6982
4	rs4690098	3447156	A	G	chr4:3204792-3204843	242313	-0.29781	0.0348528	0.6982
10	rs997456	91403980	A	G	chr10:91295338-91295346	108634	0.408287	0.0349449	0.699369
6	rs9348876	31575276	A	G	chr6:31527920-31528239	47037	0.527451	0.035006	0.699918
16	rs8063871	87863500	C	A	chr16:87636539-87636594	226906	-0.332543	0.0351074	0.700388
15	rs2140175	30213184	A	G	chr15:30114474-30114651	98533	-0.371763	0.0351188	0.700388
6	rs2075788	31712181	C	A	chr6:31527920-31528239	183942	0.392299	0.0352012	0.700388
1	rs2457054	48103170	A	G	chr1:47882265-47882322	220848	-0.292079	0.0352525	0.700388
20	rs6081694	19631263	A	G	chr20:19867136-19867145	235873	0.359306	0.0353569	0.700388
17	rs4788917	74241232	C	A	chr17:74236251-74236288	4944	0.312019	0.0353915	0.700388
12	rs11047265	24265355	G	A	chr12:24104007-24104115	161240	-0.281751	0.0354216	0.700388
6	rs9378127	32922459	A	G	chr6:32819921-32820102	102357	0.435758	0.0354903	0.700388
6	rs592625	32972690	G	A	chr6:32810706-32810742	161948	0.329654	0.0355197	0.700388
4	rs78671698	110149840	A	G	chr4:110223967-110223969	74127	0.822352	0.0355213	0.700388
6	rs62419623	105502549	G	A	chr6:105628000-105628022	125451	0.471596	0.035531	0.700388
2	rs72830954	69047461	G	A	chr2:68961987-68962012	85449	-0.805159	0.035559	0.700388
2	rs62196011	239007563	A	G	chr2:239195537-239195602	187974	-0.284248	0.0356202	0.700388
6	rs3819721	32804798	A	G	chr6:32822911-32823116	18113	0.304718	0.0356528	0.700388
2	rs907243	160880438	A	G	chr2:160654086-160654236	226202	0.285947	0.0356622	0.700388
22	rs3744749	46454208	A	G	chr22:46463543-46463747	9335	-0.399577	0.0356725	0.700388
6	rs2857164	32758219	C	A	chr6:32819921-32820102	61702	-0.290218	0.0357625	0.700388
6	rs9500927	32961361	A	G	chr6:32810706-32810742	150619	-0.362703	0.0357988	0.700388
7	rs4917130	50324276	A	G	chr7:50348485-50348870	24209	0.28279	0.0358503	0.700388
6	rs4947355	32851937	G	A	chr6:32813084-32813337	38600	0.671055	0.0359452	0.700388
6	rs9348876	31575276	A	G	chr6:31544694-31544931	30345	0.480404	0.0359587	0.700388
17	rs4968574	59650883	G	A	chr17:59477557-59477564	173319	-0.42665	0.0360081	0.700388
2	rs78938907	229995254	A	G	chr2:230135789-230136146	140535	-0.755163	0.0360115	0.700388
6	rs3828875	31379168	A	G	chr6:31322914-31322926	56242	0.683882	0.0360142	0.700388
17	rs2074404	44865439	C	A	chr17:44928967-44929215	63528	-0.389617	0.0360185	0.700388
1	rs6673313	61386502	A	G	chr1:61546214-61546247	159712	0.266167	0.0360199	0.700388
12	rs10848042	130717627	G	A	chr12:130527104-130527106	190521	0.524429	0.0360249	0.700388
7	rs73183144	103879457	A	T	chr7:103630013-103630083	249374	-0.855853	0.0360727	0.700388
1	rs4845579	151770138	A	G	chr1:151693222-151693261	76877	-0.350764	0.0360832	0.700388
3	rs58956821	11738031	G	A	chr3:11623526-11624023	114008	0.491336	0.0361169	0.700388
16	rs12446940	3962620	A	G	chr16:4000839-4000920	38219	0.221932	0.0361199	0.700388
10	rs7095398	91085607	C	A	chr10:91295338-91295346	209731	0.318421	0.0361932	0.700388
6	rs453461	33018548	A	G	chr6:32813084-32813337	205211	0.255207	0.0362145	0.700388
16	rs11860677	73412212	G	A	chr16:73266679-73266785	145427	-1.35258	0.0362351	0.700388
6	rs2523608	31322559	G	A	chr6:31527920-31528239	205361	0.258657	0.0362808	0.700388
6	rs2523674	31436789	A	G	chr6:31322914-31322926	113863	0.268447	0.0362838	0.700388
18	rs4891164	74208573	G	A	chr18:74240460-74240476	31887	-0.444361	0.0363082	0.700388
6	rs3104404	32682174	A	C	chr6:32819921-32820102	137747	0.359747	0.0363644	0.700388
1	rs10082248	209867116	A	G	chr1:209979283-209979345	112167	0.591481	0.036494	0.700388
8	rs12545104	1821516	A	G	chr8:1949246-1949342	127730	-0.313447	0.0364951	0.700388
11	rs743631	123429425	G	A	chr11:123430872-123430949	1447	-0.287545	0.0364984	0.700388
14	rs73345463	100448427	G	A	chr14:100531591-100532036	83164	-0.428797	0.0365347	0.700388
6	rs3749946	31448862	A	C	chr6:31539973-31539998	91111	0.41094	0.0365468	0.700388
7	rs17168469	135508956	A	C	chr7:135433715-135433736	75220	0.258618	0.0365881	0.700388
11	rs2155138	128542201	A	G	chr11:128457400-128457459	84742	0.972026	0.0366002	0.700388
1	rs115755617	9850412	G	A	chr1:9884600-9884622	34188	1.26211	0.0366602	0.700388
5	rs7735244	6584248	G	A	chr5:6737778-6737848	153530	-0.372357	0.0366778	0.700388
11	rs11230482	60566619	A	G	chr11:60738995-60739172	172376	0.714489	0.0366931	0.700388
6	rs3104369	32602482	A	G	chr6:32813448-32813531	210966	-0.313395	0.0367034	0.700388
6	rs9500927	32961361	A	G	chr6:32819921-32820102	141259	-0.359423	0.0367431	0.700388
6	rs6899309	32915823	G	A	chr6:32819921-32820102	95721	-0.622624	0.0367586	0.700388
5	rs583300	72449440	G	A	chr5:72416469-72416677	32763	-0.392637	0.0367844	0.700388
1	rs6697448	12594521	A	C	chr1:12538455-12538678	55843	0.291493	0.0369353	0.702082
17	rs4968568	59572496	A	G	chr17:59477557-59477564	94932	-0.331927	0.0369502	0.702082
7	rs67745058	134424285	A	G	chr7:134464242-134464288	39957	0.388281	0.0369957	0.702082
10	rs7904674	124114356	G	A	chr10:124133785-124133802	19429	-0.368491	0.037075	0.702082
11	rs1789158	107372065	A	C	chr11:107462437-107462445	90372	0.427159	0.0370777	0.702082
17	rs35223829	56272757	G	A	chr17:56409011-56409028	136254	0.45103	0.0370906	0.702082
6	rs11753431	29979643	A	G	chr6:30042980-30042985	63337	-0.567258	0.0371154	0.702082
13	rs9581923	28453210	A	G	chr13:28395757-28395783	57427	-0.342208	0.037144	0.702082
5	rs11551312	139946269	A	G	chr5:139927191-139927271	18998	-0.618634	0.037367	0.705099
14	rs12101053	100571845	G	A	chr14:100531591-100532036	39809	-2.11164	0.0373795	0.705099
6	rs78496210	10353362	G	A	chr6:10415631-10415636	62269	0.746305	0.0374055	0.705099
12	rs75632342	54993655	A	G	chr12:54891634-54891636	102019	-0.675264	0.0374872	0.705858
6	rs78563406	71942459	C	A	chr6:72130209-72130547	187750	-0.45217	0.0376352	0.705858
17	rs2655606	72570682	A	G	chr17:72322143-72322154	248528	-0.333337	0.037699	0.705858
2	rs373375	203350	C	A	chr2:287993-288113	84643	0.492973	0.0377224	0.705858
13	rs7986693	99593297	A	G	chr13:99630462-99630583	37165	-0.403317	0.0377821	0.705858
6	rs3749946	31448862	A	C	chr6:31322914-31322926	125936	0.44997	0.0378283	0.705858
1	rs1176072	247847496	G	A	chr1:247611842-247611881	235615	-0.332565	0.0378491	0.705858
2	rs13392396	239318016	G	A	chr2:239195537-239195602	122414	-0.387844	0.0378581	0.705858
6	rs9378127	32922459	A	G	chr6:32813084-32813337	109122	0.390757	0.037867	0.705858
12	rs11060722	130617029	G	C	chr12:130527104-130527106	89923	0.253989	0.0379246	0.705858
12	rs36203374	115121732	G	A	chr12:115131789-115131846	10057	-1.18259	0.0379248	0.705858
1	rs2483345	112981604	A	G	chr1:113216382-113216774	234778	-0.269672	0.0379338	0.705858
20	rs1034063	3031832	G	A	chr20:3022925-3022992	8840	0.283896	0.0380017	0.705858
12	rs73310373	54919047	A	G	chr12:54891634-54891636	27411	0.604556	0.0380106	0.705858
8	rs80084696	1970522	G	A	chr8:1949246-1949342	21180	0.785938	0.0380144	0.705858
19	rs8111608	15143453	A	G	chr19:15391832-15391927	248379	-0.297912	0.0380198	0.705858
1	rs11240116	147212513	A	G	chr1:147012788-147012802	199711	0.584248	0.038024	0.705858
18	rs1284410	13551181	A	G	chr18:13611400-13611439	60219	0.22289	0.0380925	0.706376
12	rs10773712	130313601	G	A	chr12:130527104-130527106	213503	-0.35934	0.0381264	0.706376
20	rs6063064	45666210	G	A	chr20:45523294-45523541	142669	-0.30799	0.0382041	0.706376
18	rs12604898	13506495	G	A	chr18:13611400-13611439	104905	-0.242763	0.0382295	0.706376
3	rs4682421	112478591	A	G	chr3:112359488-112359557	119034	0.346574	0.0382949	0.706376
14	rs1998194	39690854	A	C	chr14:39734964-39735211	44110	0.294195	0.038376	0.706376
17	rs7213046	45052312	G	A	chr17:44928967-44929215	123097	-0.442733	0.0384164	0.706376
4	rs11099864	153893354	G	A	chr4:154125681-154125720	232327	0.338366	0.0384365	0.706376
4	rs7675460	110720588	A	C	chr4:110625010-110625080	95508	-0.246699	0.0384422	0.706376
2	rs115821735	160422995	A	C	chr2:160655036-160655081	232041	0.851549	0.0384453	0.706376
8	rs113520351	17559390	G	A	chr8:17658559-17658561	99169	0.905992	0.0384574	0.706376
2	rs6737230	161464707	A	G	chr2:161348665-161348781	115926	0.497525	0.038497	0.706376
17	rs3136695	38708691	A	G	chr17:38721888-38721942	13197	-0.965923	0.0384974	0.706376
5	rs62329734	1369941	G	A	chr5:1342124-1342200	27741	-0.262643	0.0385541	0.706376
11	rs56269648	123436955	C	G	chr11:123430872-123430949	6006	-0.373298	0.0385739	0.706376
17	rs9907244	39980900	G	A	chr17:39890494-39890581	90319	-0.268842	0.0385964	0.706376
11	rs12226119	123259611	A	G	chr11:123396299-123396370	136688	-0.345781	0.0386551	0.706445
6	rs2523594	31326629	G	A	chr6:31527920-31528239	201291	-0.249565	0.0386683	0.706445
17	rs4795403	38085722	A	G	chr17:37895771-37896063	189659	0.280436	0.0387259	0.706876
8	rs77316310	17902906	A	G	chr8:17658559-17658561	244345	1.03554	0.0388795	0.70754
17	rs2241233	7318396	G	A	chr17:7554930-7555132	236534	-0.388682	0.0388894	0.70754
22	rs9616117	46491961	G	A	chr22:46473074-46473343	18618	-0.47931	0.0389022	0.70754
15	rs9806558	25907690	A	G	chr15:26108399-26108401	200709	0.375192	0.0389273	0.70754
1	rs76408845	158850285	A	G	chr1:159046937-159046973	196652	-0.679988	0.0389872	0.70754
1	rs1876599	48034735	G	A	chr1:47882265-47882322	152413	-0.348765	0.0389952	0.70754
6	rs3819721	32804798	A	G	chr6:32813084-32813337	8286	0.286372	0.039001	0.70754
16	rs370681	392461	G	A	chr16:474430-474467	81969	-0.237565	0.0390513	0.707719
5	rs7704425	78831504	A	G	chr5:78985484-78985489	153980	-0.296311	0.039079	0.707719
6	rs2442752	31351764	G	A	chr6:31539973-31539998	188209	-0.237049	0.0391373	0.708156
6	rs206783	32932150	A	C	chr6:32819921-32820102	112048	0.250578	0.0392139	0.708925
13	rs72650327	99394096	G	A	chr13:99630462-99630583	236366	-1.07035	0.0392843	0.709116
6	rs2844795	30073847	G	A	chr6:30042980-30042985	30862	0.234539	0.0392928	0.709116
6	rs2860580	29906691	A	G	chr6:30042980-30042985	136289	0.239646	0.0393847	0.709446
6	rs1383265	32739888	G	A	chr6:32819921-32820102	80033	0.347739	0.0394191	0.709446
16	rs2305701	57147388	A	C	chr16:57023022-57023191	124197	-0.732502	0.0394848	0.709446
6	rs7775228	32658079	G	A	chr6:32813084-32813337	155005	-0.32451	0.0395188	0.709446
6	rs2256543	29937833	A	G	chr6:30130881-30131001	193048	-0.214615	0.0395401	0.709446
15	rs62037080	101068685	A	G	chr15:100882165-100882213	186472	-0.699202	0.039545	0.709446
18	rs12968854	13849364	A	G	chr18:13611400-13611439	237925	-0.223435	0.039598	0.709446
12	rs17400511	24090982	A	G	chr12:24102807-24102832	11825	-0.904331	0.039608	0.709446
6	rs9276964	32964967	G	A	chr6:32810706-32810742	154225	0.304064	0.0396429	0.709446
1	rs713322	89668037	G	A	chr1:89664545-89664782	3255	1.4976	0.039653	0.709446
6	rs28893563	33011187	A	G	chr6:32810706-32810742	200445	0.63827	0.0397219	0.710003
22	rs28360508	46407715	G	A	chr22:46473074-46473343	65359	-0.30131	0.0397525	0.710003
1	rs1539415	147176488	G	A	chr1:147012788-147012802	163686	-0.21123	0.0398108	0.710192
20	rs2427621	62860008	G	A	chr20:62948134-62948235	88126	-0.410511	0.0398315	0.710192
11	rs2177121	33799472	A	G	chr11:33758413-33758505	40967	0.389637	0.0398895	0.710257
12	rs4581549	24077866	A	G	chr12:24102807-24102832	24941	0.398557	0.0399036	0.710257
5	rs11743806	169742102	G	A	chr5:169724590-169724656	17446	-0.291541	0.0400042	0.711437
18	rs584089	74785489	G	A	chr18:74961724-74961727	176235	-0.328704	0.0400502	0.711645
22	rs77848624	46274072	G	A	chr22:46473074-46473343	199002	0.323002	0.0400937	0.7117
11	rs76861515	33765476	A	G	chr11:33758413-33758505	6971	1.81586	0.0401218	0.7117
4	rs6822976	110666292	A	G	chr4:110625010-110625080	41212	0.230661	0.0401895	0.71176
1	rs12564097	151539293	A	G	chr1:151693222-151693261	153929	-0.250068	0.0402362	0.71176
17	rs9905105	77182206	G	A	chr17:77020166-77020220	161986	0.414137	0.0404105	0.71176
3	rs2715265	121846832	A	G	chr3:121612956-121612991	233841	-0.2609	0.0404583	0.71176
11	rs1784359	123438030	C	A	chr11:123430872-123430949	7081	-0.260875	0.0404815	0.71176
13	rs4773922	96304682	G	A	chr13:96296983-96296997	7685	-0.312459	0.0404864	0.71176
1	rs7528887	247575636	A	C	chr1:247611842-247611881	36206	-0.282959	0.0405196	0.71176
12	rs12311720	23988159	C	A	chr12:24104007-24104115	115848	-0.269427	0.0405203	0.71176
6	rs585669	32572113	A	G	chr6:32813448-32813531	241335	0.224104	0.0405274	0.71176
18	rs4891169	74292318	A	G	chr18:74240460-74240476	51842	-0.231316	0.0405665	0.71176
1	rs2494388	164372210	A	C	chr1:164290179-164290198	82012	0.401485	0.0405706	0.71176
3	rs13062355	93688511	A	G	chr3:93747410-93747528	58899	0.225283	0.0405754	0.71176
6	rs213198	33198771	A	G	chr6:33267991-33267996	69220	0.331255	0.0405949	0.71176
8	rs73666193	17454855	A	G	chr8:17658559-17658561	203704	1.74942	0.0407314	0.71176
16	rs9933014	87652978	A	G	chr16:87636539-87636594	16384	0.316891	0.0407519	0.71176
4	rs4862690	187346847	C	A	chr4:187148563-187148688	198159	0.268196	0.0408195	0.71176
6	rs416622	32973281	A	G	chr6:32813084-32813337	159944	-0.242174	0.0408339	0.71176
20	rs745165	62820660	C	A	chr20:62948134-62948235	127474	-0.5887	0.0408471	0.71176
2	rs77454880	160765611	G	A	chr2:160654086-160654236	111375	-0.920018	0.0408824	0.71176
18	rs75755544	74451915	A	G	chr18:74240460-74240476	211439	0.82306	0.0408879	0.71176
6	rs28570051	31210601	A	G	chr6:31322914-31322926	112313	-0.265934	0.0408908	0.71176
9	rs7864733	109427261	C	A	chr9:109623589-109623731	196328	0.236518	0.0409063	0.71176
8	rs72718272	134489546	G	A	chr8:134307597-134307728	181818	0.608247	0.040914	0.71176
1	rs77056073	10123395	G	A	chr1:9884600-9884622	238773	-1.10838	0.0410765	0.712428
6	rs2509217	31566204	A	G	chr6:31527920-31528239	37965	0.717553	0.0410871	0.712428
6	rs2442752	31351764	G	A	chr6:31544694-31544931	192930	-0.220127	0.0411639	0.712428
7	rs10282027	1005018	A	G	chr7:1127709-1127767	122691	0.946474	0.0411684	0.712428
6	rs9276964	32964967	G	A	chr6:32822911-32823116	141851	0.285226	0.04123	0.712428
7	rs1911754	50119502	G	A	chr7:50348485-50348870	228983	0.252048	0.0412349	0.712428
18	rs206591	10345971	A	G	chr18:10454681-10454684	108710	0.481825	0.0412743	0.712428
6	rs3103413	159517672	G	A	chr6:159463103-159463300	54372	0.757056	0.0413644	0.712428
17	rs7214084	6728083	A	G	chr17:6659364-6659562	68521	-0.831788	0.0413868	0.712428
22	rs56411701	46443327	A	G	chr22:46471129-46471442	27802	-0.957969	0.0413952	0.712428
18	rs62082473	10268159	G	A	chr18:10454681-10454684	186522	0.794256	0.0414008	0.712428
16	rs41384444	73440630	A	G	chr16:73266679-73266785	173845	0.638721	0.041419	0.712428
16	rs76857461	87733993	G	A	chr16:87636539-87636594	97399	-0.626226	0.041446	0.712428
6	rs10456562	46922061	G	A	chr6:46702983-46703225	218836	-0.954688	0.0414832	0.712428
16	rs2240735	4027605	G	A	chr16:4000839-4000920	26685	-0.255621	0.0414905	0.712428
15	rs4906838	26272807	G	A	chr15:26108399-26108401	164406	-0.544881	0.0415719	0.712428
17	rs61756761	77079576	G	A	chr17:77020166-77020220	59356	-0.597171	0.041574	0.712428
6	rs11756897	32899139	G	A	chr6:32813448-32813531	85608	0.289848	0.0416011	0.712428
16	rs73537626	55324107	G	A	chr16:55514378-55514470	190271	-1.32069	0.0416046	0.712428
6	rs9500927	32961361	A	G	chr6:32813084-32813337	148024	-0.318351	0.0416859	0.712535
16	rs73592813	73435986	G	A	chr16:73266679-73266785	169201	1.8536	0.0417164	0.712535
18	rs1648594	13518091	A	T	chr18:13611400-13611439	93309	0.219698	0.0417281	0.712535
17	rs79243393	72376026	A	C	chr17:72322143-72322154	53872	0.613815	0.0418276	0.712535
2	rs13007705	239069196	A	G	chr2:239195537-239195602	126341	0.228639	0.0418536	0.712535
1	rs10914539	32715641	A	C	chr1:32930522-32930544	214881	0.447399	0.0418967	0.712535
19	rs73052055	52508120	A	G	chr19:52391166-52391304	116816	0.445292	0.0419354	0.712535
20	rs73077077	2800848	A	G	chr20:3022925-3022992	222077	0.366975	0.0420028	0.712535
6	rs9378127	32922459	A	G	chr6:32822911-32823116	99343	0.400317	0.0420269	0.712535
12	rs57300698	130501365	G	A	chr12:130527104-130527106	25739	0.344173	0.0420695	0.712535
6	rs3104402	32681676	A	C	chr6:32813448-32813531	131772	-0.491703	0.0420701	0.712535
17	rs35166330	77146846	A	G	chr17:77020166-77020220	126626	0.386188	0.0421085	0.712535
12	rs4760075	130623944	A	C	chr12:130527104-130527106	96838	-0.264295	0.0421183	0.712535
18	rs4890876	74732087	A	G	chr18:74961724-74961727	229637	-0.293562	0.0421265	0.712535
5	rs2973927	72629804	G	A	chr5:72416469-72416677	213127	-1.74152	0.0421673	0.712535
11	rs850285	123442052	A	G	chr11:123430872-123430949	11103	-0.504757	0.0421937	0.712535
10	rs77565572	91436241	G	A	chr10:91295338-91295346	140895	-0.594913	0.0422207	0.712535
21	rs605781	44734007	A	G	chr21:44819112-44819445	85105	0.412488	0.0422986	0.712535
7	rs61514940	134372332	A	G	chr7:134464242-134464288	91910	-0.249736	0.0423751	0.712535
7	rs76237039	103600912	A	G	chr7:103630013-103630083	29101	-0.501965	0.0423969	0.712535
15	rs17116286	26129724	C	G	chr15:26108399-26108401	21323	-0.601817	0.0424014	0.712535
16	rs9938160	56984590	G	A	chr16:57023022-57023191	38432	0.283414	0.0424161	0.712535
11	rs11221342	128413863	G	A	chr11:128457400-128457459	43537	-0.343127	0.0424299	0.712535
6	rs3116994	33098797	G	A	chr6:33267991-33267996	169194	0.213939	0.0424409	0.712535
6	rs206783	32932150	A	C	chr6:32822911-32823116	109034	0.234144	0.0425002	0.712535
4	rs80007183	90124852	A	G	chr4:89978251-89978566	146286	-0.403053	0.0425035	0.712535
18	rs12606866	13497153	C	A	chr18:13611400-13611439	114247	-0.222224	0.0425483	0.71271
4	rs62348865	187366735	A	G	chr4:187148563-187148688	218047	0.363685	0.0426761	0.712931
13	rs4773917	96212974	A	G	chr13:96296983-96296997	84009	-0.28731	0.0427247	0.712931
7	rs10487094	89635264	A	G	chr7:89841214-89841435	205950	-0.381798	0.0427287	0.712931
6	rs1431396	32998564	A	G	chr6:32813448-32813531	185033	-0.226838	0.0427794	0.712931
17	rs2270517	7750847	G	A	chr17:7554930-7555132	195715	0.307048	0.0428166	0.712931
6	rs28367832	31305731	G	A	chr6:31322914-31322926	17183	0.277973	0.0428477	0.712931
4	rs2291069	8216099	G	A	chr4:8395941-8396056	179842	-0.270705	0.0428495	0.712931
1	rs12755623	47705139	A	C	chr1:47882265-47882322	177126	0.366453	0.0428504	0.712931
6	rs2071889	33272712	A	C	chr6:33267991-33267996	4716	-0.220704	0.0428707	0.712931
11	rs2846322	123339563	A	G	chr11:123396299-123396370	56736	0.341927	0.0430078	0.713046
4	rs55857110	187074070	G	C	chr4:187148563-187148688	74493	-0.302511	0.0430148	0.713046
4	rs17277344	153894199	A	G	chr4:154125681-154125720	231482	0.733334	0.0430648	0.713046
18	rs7229264	43564506	G	A	chr18:43651835-43652255	87329	-0.55793	0.0430708	0.713046
15	rs2605455	25897186	A	G	chr15:26108399-26108401	211213	-0.362617	0.0430981	0.713046
6	rs2442752	31351764	G	A	chr6:31527920-31528239	176156	-0.238207	0.0431284	0.713046
14	rs1191109	100351825	A	G	chr14:100531591-100532036	179766	0.264088	0.0431378	0.713046
11	rs74046931	1419611	C	G	chr11:1320497-1320546	99065	0.291965	0.0431751	0.713046
6	rs2301271	32725193	G	A	chr6:32810706-32810742	85513	0.237106	0.0431955	0.713046
5	rs2962042	1510018	G	A	chr5:1342124-1342200	167818	-0.262237	0.0432466	0.713046
17	rs1007482	72076369	A	G	chr17:72322143-72322154	245774	-0.328836	0.0432732	0.713046
15	rs12717757	26176033	A	C	chr15:26108399-26108401	67632	0.586048	0.043331	0.713046
5	rs6868470	169505256	G	A	chr5:169407439-169407753	97503	-0.321351	0.0433962	0.713046
7	rs889929	134944544	A	G	chr7:134832770-134832850	111694	-0.274258	0.0434212	0.713046
1	rs72694821	151883303	G	A	chr1:151693222-151693261	190042	0.400928	0.0434458	0.713046
12	rs12366395	115121203	G	A	chr12:115131789-115131846	10586	-0.331268	0.0434492	0.713046
12	rs76770396	115208389	C	A	chr12:115131789-115131846	76543	-0.596681	0.0435207	0.713046
6	rs2853915	31275289	C	A	chr6:31322914-31322926	47625	-0.28918	0.0436654	0.713046
6	rs2284178	31432125	A	G	chr6:31322914-31322926	109199	0.249247	0.0437057	0.713046
8	rs7831227	134505411	G	A	chr8:134307597-134307728	197683	0.33045	0.0437329	0.713046
4	rs61792477	3085427	A	G	chr4:3204792-3204843	119365	0.560662	0.0437472	0.713046
6	rs241429	32803840	A	G	chr6:32822911-32823116	19071	-0.259662	0.0438068	0.713046
1	rs6669467	236175585	A	G	chr1:236046939-236047034	128551	0.388659	0.0438096	0.713046
17	rs7209036	32879563	A	G	chr17:32906454-32906456	26891	-0.320614	0.0438734	0.713046
17	rs829165	35767603	A	G	chr17:35656860-35656896	110707	0.344826	0.0439714	0.713046
20	rs3026541	57925603	A	G	chr20:57875362-57875364	50239	-0.432935	0.0439974	0.713046
12	rs2971155	23991396	A	G	chr12:24102807-24102832	111411	-0.252518	0.0440109	0.713046
16	rs77524921	56917029	A	C	chr16:57023022-57023191	105993	-1.48271	0.0440545	0.713046
21	rs79953457	42551788	G	A	chr21:42688635-42688675	136847	0.860447	0.0440599	0.713046
7	rs803089	101946385	A	G	chr7:102066852-102067162	120467	-0.293837	0.0440747	0.713046
1	rs2265711	12734774	G	A	chr1:12538455-12538678	196096	-0.522209	0.0442312	0.713046
6	rs241426	32804553	A	T	chr6:32822911-32823116	18358	-0.270381	0.0442396	0.713046
7	rs80207277	73405523	A	G	chr7:73184665-73184671	220852	-0.627674	0.0442436	0.713046
13	rs7320894	99796620	A	G	chr13:99630462-99630583	166037	-0.212156	0.0442456	0.713046
7	rs10954491	134972126	G	A	chr7:134832770-134832850	139276	0.22173	0.0442512	0.713046
6	rs71565365	33002650	A	G	chr6:32810706-32810742	191908	0.513885	0.044263	0.713046
17	rs11078691	7424935	G	A	chr17:7554930-7555132	129995	-0.428917	0.0442949	0.713046
13	rs10488670	30874175	G	A	chr13:30947713-30948103	73538	0.606668	0.0443665	0.713046
10	rs10887940	91056264	G	A	chr10:91295338-91295346	239074	0.321013	0.044478	0.713046
6	rs1226519	47024830	A	C	chr6:47009737-47010091	14739	-0.260077	0.0444811	0.713046
6	rs3127389	166510596	A	C	chr6:166422626-166422671	87925	-0.635595	0.0444973	0.713046
19	rs10421536	18456963	C	G	chr19:18549131-18549134	92168	-0.475876	0.0445276	0.713046
11	rs7396248	67029223	A	G	chr11:67251677-67251939	222454	-2.09739	0.0445284	0.713046
1	rs11577394	79106967	A	G	chr1:79085586-79085765	21202	0.279628	0.0445693	0.713046
15	rs8026386	97050200	A	C	chr15:96876248-96876367	173833	-0.646997	0.0445786	0.713046
12	rs4963726	24032834	G	A	chr12:24104007-24104115	71173	-0.232379	0.0445929	0.713046
6	rs592625	32972690	G	A	chr6:32813084-32813337	159353	0.284964	0.0446053	0.713046
2	rs16844045	160322656	G	A	chr2:160472940-160473251	150284	-0.326713	0.0446411	0.713046
5	rs4975557	1566307	C	G	chr5:1342124-1342200	224107	0.222986	0.0446437	0.713046
12	rs10842255	24152726	T	A	chr12:24102807-24102832	49894	-0.26544	0.0446721	0.713046
6	rs6915431	30073199	A	G	chr6:30130881-30131001	57682	0.721607	0.0446928	0.713046
7	rs6963104	102643152	C	A	chr7:102553432-102553457	89695	0.246104	0.0447064	0.713046
6	rs9276171	32698918	G	A	chr6:32810706-32810742	111788	-0.28887	0.044723	0.713046
11	rs2672794	1241005	A	G	chr11:1320497-1320546	79492	0.252978	0.044814	0.713046
22	rs28360508	46407715	G	A	chr22:46471129-46471442	63414	-0.325158	0.0448157	0.713046
7	rs1534410	958285	G	A	chr7:1127709-1127767	169424	0.192703	0.0448338	0.713046
4	rs6816335	188860339	G	A	chr4:188916724-188916867	56385	0.274233	0.0448806	0.713046
16	rs7498434	73299473	G	A	chr16:73266679-73266785	32688	-0.291563	0.0449263	0.713046
15	rs11247149	100634918	G	A	chr15:100882165-100882213	247247	-0.423077	0.0450058	0.713046
5	rs34403476	139810541	A	C	chr5:139927191-139927271	116650	-1.22358	0.0450813	0.713046
5	rs10056632	79142191	C	A	chr5:78985484-78985489	156702	-0.264854	0.045091	0.713046
11	rs2291444	47179143	G	A	chr11:47399893-47399980	220750	0.219356	0.0451098	0.713046
5	rs6877607	169872995	G	A	chr5:169724590-169724656	148339	-0.275901	0.0451213	0.713046
12	rs12581515	25681962	G	A	chr12:25801601-25801621	119639	0.397142	0.045122	0.713046
10	rs2748432	134938590	A	G	chr10:134973796-134974048	35206	0.362228	0.04513	0.713046
6	rs17206708	31384431	A	G	chr6:31527920-31528239	143489	0.875489	0.0451451	0.713046
20	rs12625099	62898588	G	A	chr20:62948134-62948235	49546	-0.587063	0.0452028	0.713414
3	rs78878139	126068579	A	G	chr3:126006762-126006835	61744	0.624085	0.0452752	0.714014
6	rs1012411	30332555	C	A	chr6:30130881-30131001	201554	-0.216153	0.0454087	0.715574
2	rs74770083	1549621	A	G	chr2:1748337-1748617	198716	0.67904	0.045511	0.716253
6	rs154976	32900428	A	G	chr6:32813084-32813337	87091	-0.293636	0.0455351	0.716253
6	rs4128604	166615285	A	G	chr6:166422626-166422671	192614	-0.389966	0.0456623	0.716253
6	rs942631	10615078	C	A	chr6:10415631-10415636	199442	0.298794	0.0457117	0.716253
6	rs17427599	32667364	A	G	chr6:32822911-32823116	155547	0.324113	0.0457678	0.716253
6	rs149392	32889971	G	A	chr6:32822911-32823116	66855	0.46564	0.0457758	0.716253
12	rs61924686	25798120	A	G	chr12:25801601-25801621	3481	0.244349	0.0457804	0.716253
15	rs12907371	100807121	G	C	chr15:100882165-100882213	75044	-0.483527	0.0458452	0.716253
1	rs12567154	247710825	G	A	chr1:247611842-247611881	98944	0.261264	0.0458782	0.716253
17	rs9892427	37804858	G	A	chr17:37895771-37896063	90913	-0.409757	0.0458813	0.716253
8	rs10088698	48654784	A	G	chr8:48572447-48572557	82227	-0.472095	0.0458953	0.716253
1	rs1894042	158852953	G	A	chr1:159046937-159046973	193984	0.262144	0.0459482	0.716253
5	rs61733900	1557826	A	G	chr5:1342124-1342200	215626	0.508419	0.0459574	0.716253
6	rs4947355	32851937	G	A	chr6:32822911-32823116	28821	0.668255	0.045964	0.716253
4	rs10805203	8215226	A	C	chr4:8395941-8396056	180715	0.274734	0.0459694	0.716253
17	rs1879967	72477385	G	A	chr17:72322143-72322154	155231	0.299184	0.0460264	0.716604
18	rs2406198	74214414	A	G	chr18:74240460-74240476	26046	-0.264949	0.0460887	0.716636
11	rs2729376	57360416	G	A	chr11:57195382-57195540	164876	-0.261067	0.0461262	0.716636
15	rs7496312	30305161	G	A	chr15:30114474-30114651	190510	0.398068	0.0461567	0.716636
5	rs4441859	78996244	G	A	chr5:78985484-78985489	10755	-0.227977	0.0461677	0.716636
19	rs7250851	52246321	A	G	chr19:52391166-52391304	144845	-0.267855	0.0462564	0.716636
12	rs4963883	25566376	G	A	chr12:25801601-25801621	235225	-0.380989	0.0462834	0.716636
17	rs9907305	6441207	A	G	chr17:6659364-6659562	218157	0.432234	0.0462966	0.716636
4	rs9684837	8585989	G	A	chr4:8395941-8396056	189933	0.446119	0.0463048	0.716636
5	rs56234354	169569576	A	G	chr5:169407439-169407753	161823	-0.30689	0.0463939	0.717181
12	rs4340090	130331764	G	A	chr12:130527104-130527106	195340	0.318063	0.0464401	0.717181
20	rs808716	19737897	A	G	chr20:19867136-19867145	129239	0.355139	0.046518	0.717181
17	rs6503066	7766228	A	G	chr17:7554930-7555132	211096	-0.451514	0.0465196	0.717181
3	rs57163890	149788107	A	G	chr3:149687002-149687315	100792	-0.45193	0.0465477	0.717181
10	rs10785888	91318624	A	G	chr10:91295338-91295346	23278	0.338145	0.0466233	0.717181
15	rs10220899	26034009	A	G	chr15:26108399-26108401	74390	0.533176	0.0466341	0.717181
2	rs80185977	39192977	A	G	chr2:39187533-39187539	5438	-0.900935	0.0466387	0.717181
18	rs62107084	75135258	C	A	chr18:74961724-74961727	173531	-0.299728	0.0467093	0.717181
13	rs9561966	96522540	G	A	chr13:96296983-96296997	225543	-0.688604	0.0467373	0.717181
2	rs7583402	239017950	G	A	chr2:239195537-239195602	177587	0.26443	0.0467476	0.717181
11	rs4245079	128420926	C	A	chr11:128457400-128457459	36474	0.243431	0.0467547	0.717181
5	rs56234354	169569576	A	G	chr5:169724590-169724656	155014	0.267201	0.0468184	0.717264
15	rs7174156	96959855	G	A	chr15:96869870-96870030	89825	0.228313	0.046876	0.717264
6	rs55869430	32803576	G	A	chr6:32822911-32823116	19335	0.408421	0.0469316	0.717264
6	rs2517600	30074163	A	G	chr6:30042980-30042985	31178	0.251497	0.0470003	0.717264
6	rs615698	32574190	G	A	chr6:32822911-32823116	248721	-0.266253	0.0470086	0.717264
12	rs56132623	89940856	A	G	chr12:89744488-89744524	196332	0.266072	0.0470248	0.717264
11	rs35951893	128385365	G	A	chr11:128457400-128457459	72035	-0.514124	0.0471644	0.717264
6	rs1034323	30368635	A	G	chr6:30458586-30458730	89951	0.237773	0.0471757	0.717264
3	rs7648520	112501790	G	A	chr3:112359488-112359557	142233	0.359907	0.0471907	0.717264
20	rs11696413	45587770	A	C	chr20:45523294-45523541	64229	-0.286651	0.0471912	0.717264
1	rs11801864	9755273	A	G	chr1:9884600-9884622	129327	-0.637974	0.0472182	0.717264
6	rs72821503	10514621	G	A	chr6:10415631-10415636	98985	-0.655316	0.0472724	0.717264
6	rs11753431	29979643	A	G	chr6:30130881-30131001	151238	0.48462	0.0472757	0.717264
6	rs3130569	31102955	C	A	chr6:31322914-31322926	219959	0.273799	0.0474133	0.717264
7	rs11771438	1347917	A	G	chr7:1127709-1127767	220150	-0.477804	0.0474465	0.717264
22	rs8137891	40092645	G	A	chr22:40296767-40297036	204122	-0.256778	0.0474593	0.717264
16	rs9921645	56960781	A	G	chr16:57023022-57023191	62241	0.299032	0.0474737	0.717264
3	rs4616647	69114215	A	G	chr3:68981852-68981854	132361	-1.77242	0.0474788	0.717264
10	rs59447739	134929690	A	G	chr10:134901279-134901297	28393	0.487141	0.0474818	0.717264
18	rs74926333	74782981	A	G	chr18:74961724-74961727	178743	-0.380994	0.0475208	0.717264
15	rs77189993	30173297	A	G	chr15:30114474-30114651	58646	1.02811	0.0475554	0.717264
1	rs12129219	247622621	G	A	chr1:247611842-247611881	10740	0.269506	0.0475739	0.717264
6	rs403414	32977315	G	A	chr6:32819921-32820102	157213	0.345934	0.0476594	0.717264
3	rs61516299	126238926	A	G	chr3:126006762-126006835	232091	-0.46954	0.047679	0.717264
12	rs11047120	23980610	G	A	chr12:24104007-24104115	123397	-0.284096	0.0476927	0.717264
20	rs197824	57935066	G	A	chr20:57875362-57875364	59702	-0.39379	0.0476962	0.717264
2	rs3106703	180491521	A	G	chr2:180726035-180726247	234514	-0.492037	0.0477122	0.717264
4	rs2798289	3047537	A	G	chr4:3204792-3204843	157255	-0.260819	0.0477278	0.717264
19	rs12611277	52600579	A	G	chr19:52391166-52391304	209275	0.355754	0.0478982	0.718921
2	rs357027	160491675	G	A	chr2:160654086-160654236	162411	0.409068	0.0479238	0.718921
17	rs116950586	37763929	A	G	chr17:37856217-37856230	92288	0.443434	0.0479854	0.718921
18	rs4890891	74811929	A	G	chr18:74961724-74961727	149795	0.284585	0.0479996	0.718921
6	rs9266395	31335566	A	G	chr6:31544694-31544931	209128	0.276623	0.0480572	0.718921
16	rs72797375	73324464	A	G	chr16:73266679-73266785	57679	0.526205	0.0480703	0.718921
11	rs2714085	123360623	A	G	chr11:123430872-123430949	70249	-0.272904	0.0481019	0.718921
18	rs652495	34967289	A	G	chr18:35146097-35146099	178808	0.473848	0.0481151	0.718921
15	rs12907607	96685092	G	A	chr15:96876486-96876737	191394	-0.294128	0.0481586	0.719052
6	rs3828875	31379168	A	G	chr6:31539973-31539998	160805	0.585137	0.0481982	0.719127
6	rs3128941	32995962	G	A	chr6:32813084-32813337	182625	-0.229056	0.0483111	0.71977
6	rs7741079	46942896	A	G	chr6:46702983-46703225	239671	-0.320095	0.0483278	0.71977
18	rs4635418	74424743	G	A	chr18:74240460-74240476	184267	-0.423602	0.0483454	0.71977
7	rs259139	89623846	C	A	chr7:89841214-89841435	217368	0.319336	0.0484293	0.719977
9	rs12345400	109819621	A	G	chr9:109623589-109623731	195890	-0.233259	0.0484362	0.719977
6	rs206783	32932150	A	C	chr6:32810706-32810742	121408	0.240901	0.0485181	0.719977
2	rs56329454	160636492	G	A	chr2:160654086-160654236	17594	0.73386	0.0485734	0.719977
16	rs66536835	73218687	A	G	chr16:73266679-73266785	47992	-0.302921	0.0485962	0.719977
1	rs704877	33099798	G	A	chr1:32930522-32930544	169254	0.320622	0.0485997	0.719977
6	rs9276921	32881502	G	A	chr6:32819921-32820102	61400	0.36415	0.0486021	0.719977
6	rs7741079	46942896	A	G	chr6:47009737-47010091	66841	-0.260621	0.0486991	0.720237
8	rs432495	17636584	A	G	chr8:17658559-17658561	21975	-1.20163	0.0487144	0.720237
5	rs73800277	169471967	T	A	chr5:169407439-169407753	64214	-0.786419	0.0487434	0.720237
11	rs621645	60575288	A	G	chr11:60738995-60739172	163707	-0.251459	0.0487584	0.720237
12	rs28520797	132886334	G	A	chr12:132906010-132906439	19676	-0.273736	0.0488834	0.721203
18	rs4531810	13568312	A	G	chr18:13611400-13611439	43088	-0.42986	0.0489683	0.721203
12	rs13377602	130737999	G	A	chr12:130527104-130527106	210893	-0.244404	0.0489785	0.721203
6	rs12665745	31441901	A	G	chr6:31527920-31528239	86019	0.329365	0.0490009	0.721203
14	rs74355983	31865807	G	A	chr14:31698967-31699236	166571	1.7866	0.0490744	0.721203
2	rs155617	158281829	A	T	chr2:158300475-158300485	18646	-0.86614	0.0490867	0.721203
3	rs1881313	112555473	A	G	chr3:112359488-112359557	195916	0.279026	0.0491671	0.721203
1	rs11207688	61467028	G	A	chr1:61546214-61546247	79186	0.903684	0.0492185	0.721203
15	rs8032969	96670501	G	A	chr15:96869870-96870030	199369	0.343251	0.0492212	0.721203
7	rs2106283	103644375	A	G	chr7:103630013-103630083	14292	0.308692	0.0492286	0.721203
12	rs12425707	25623284	A	C	chr12:25801601-25801621	178317	1.90354	0.049304	0.721203
17	rs17608925	38082831	G	A	chr17:37895771-37896063	186768	0.377226	0.0493392	0.721203
7	rs194825	103750218	A	G	chr7:103630013-103630083	120135	0.323	0.0493404	0.721203
6	rs592625	32972690	G	A	chr6:32822911-32823116	149574	0.291768	0.049342	0.721203
11	rs1052373	47354787	A	G	chr11:47399893-47399980	45106	-0.221323	0.0494049	0.721203
14	rs1955724	39902610	A	G	chr14:39734964-39735211	167399	-0.40412	0.0494093	0.721203
18	rs17587448	74850651	A	G	chr18:74961724-74961727	111073	0.34765	0.0494146	0.721203
7	rs10280800	89670599	A	G	chr7:89841214-89841435	170615	0.382972	0.0495655	0.722682
7	rs78812951	934407	A	G	chr7:1127709-1127767	193302	1.56508	0.0496099	0.722682
16	rs16966647	57167180	A	G	chr16:57023022-57023191	143989	-0.572229	0.0496204	0.722682
18	rs62096555	43803720	A	T	chr18:43651835-43652255	151465	0.53627	0.049748	0.723741
8	rs2977552	134244360	A	G	chr8:134307597-134307728	63237	0.443511	0.0497935	0.723741
6	rs1075496	30658239	C	A	chr6:30720261-30720484	62022	-0.200595	0.0498148	0.723741
12	rs56182230	24145842	G	A	chr12:24104007-24104115	41727	0.263163	0.0498509	0.723741
10	rs7904992	134935916	A	G	chr10:134901279-134901297	34619	-0.283142	0.0499746	0.723741
20	rs73615643	31911340	G	A	chr20:32149963-32150311	238623	2.18825	0.0500296	0.723741
15	rs62016973	30356885	G	A	chr15:30114474-30114651	242234	0.341604	0.0500358	0.723741
6	rs3104404	32682174	A	C	chr6:32810706-32810742	128532	0.338592	0.0500383	0.723741
20	rs6062355	62817662	A	C	chr20:62948134-62948235	130472	0.48351	0.0501222	0.723741
4	rs6552958	187075474	A	G	chr4:187148563-187148688	73089	-0.270457	0.0501288	0.723741
6	rs7775228	32658079	G	A	chr6:32822911-32823116	164832	-0.323156	0.0501289	0.723741
11	rs78105856	35494648	G	A	chr11:35683421-35683551	188773	-0.699063	0.0501455	0.723741
1	rs36021952	247603905	A	G	chr1:247611842-247611881	7937	0.406192	0.0501802	0.723741
11	rs660657	128610263	G	A	chr11:128457400-128457459	152804	-0.257716	0.0501813	0.723741
10	rs78395580	135132927	G	A	chr10:135113191-135113384	19543	-0.483761	0.0502305	0.723947
12	rs67454874	132834793	A	G	chr12:132906010-132906439	71217	-1.49077	0.0503061	0.724533
6	rs9405083	31319489	A	G	chr6:31544694-31544931	225205	0.249789	0.0503805	0.725102
12	rs77819909	54836896	C	G	chr12:54891634-54891636	54738	-0.503633	0.0504492	0.725146
8	rs2069169	1859597	G	A	chr8:1949246-1949342	89649	-0.400686	0.0504535	0.725146
10	rs2243909	135279810	A	C	chr10:135113191-135113384	166426	0.262739	0.0505128	0.725388
13	rs751828	31191974	A	C	chr13:30947713-30948103	243871	0.49383	0.0505912	0.725388
6	rs176248	32965942	A	G	chr6:32822911-32823116	142826	-0.277393	0.0505961	0.725388
5	rs56194178	63020210	A	G	chr5:63255359-63255687	235149	0.437837	0.0506547	0.725388
5	rs17669774	169219666	A	G	chr5:169407439-169407753	187773	-0.619403	0.0507221	0.725388
20	rs8118026	53052077	A	C	chr20:53092040-53092233	39963	0.460461	0.0507747	0.725388
20	rs808683	19716670	A	G	chr20:19867136-19867145	150466	0.220085	0.0508799	0.725388
6	rs2516429	31426881	A	G	chr6:31539973-31539998	113092	0.289547	0.0509059	0.725388
6	rs3131932	30940328	A	G	chr6:30720261-30720484	219844	0.196865	0.0509185	0.725388
16	rs28458966	87718119	A	G	chr16:87636539-87636594	81525	-0.69072	0.0509486	0.725388
8	rs1554968	134507904	A	G	chr8:134307597-134307728	200176	-0.366674	0.0510009	0.725388
12	rs1239829	32795421	G	A	chr12:32654929-32654992	140429	-0.226907	0.0510127	0.725388
3	rs6784675	149885519	G	A	chr3:149687002-149687315	198204	-1.14687	0.0510432	0.725388
6	rs3135333	32963784	A	G	chr6:32819921-32820102	143682	-0.304889	0.0510778	0.725388
6	rs3132559	31105265	G	A	chr6:31322914-31322926	217649	0.270843	0.0511068	0.725388
5	rs264832	169195441	A	C	chr5:169407439-169407753	211998	-1.32154	0.0511072	0.725388
14	rs12890779	100306153	A	G	chr14:100531591-100532036	225438	-0.25147	0.0512797	0.725388
17	rs72835659	39916188	A	G	chr17:39890494-39890581	25607	0.361253	0.0512821	0.725388
1	rs12401854	156217401	A	G	chr1:156093624-156093948	123453	0.310831	0.0512843	0.725388
2	rs300691	180171	A	C	chr2:287993-288113	107822	0.4489	0.0513273	0.725388
17	rs9899506	35488423	G	A	chr17:35656860-35656896	168437	0.347451	0.0513536	0.725388
10	rs34908908	123959818	A	G	chr10:124133785-124133802	173967	-0.555538	0.0513589	0.725388
19	rs62120395	18342884	G	A	chr19:18549131-18549134	206247	-0.304302	0.0513731	0.725388
12	rs1021671	24176812	A	G	chr12:24104007-24104115	72697	-0.243956	0.0513947	0.725388
18	rs2717147	75003611	A	C	chr18:74961724-74961727	41884	1.07212	0.0514193	0.725388
5	rs14922	154346259	G	A	chr5:154230173-154230308	115951	0.323394	0.051466	0.725388
11	rs2846322	123339563	A	G	chr11:123430872-123430949	91309	0.309934	0.0514691	0.725388
6	rs3763346	32823257	G	A	chr6:32822911-32823116	141	0.223765	0.0514749	0.725388
18	rs7241461	74778515	A	C	chr18:74961724-74961727	183209	-0.285251	0.0515204	0.725388
6	rs2523608	31322559	G	A	chr6:31539973-31539998	217414	0.235013	0.0515496	0.725388
16	rs59468406	55505172	A	C	chr16:55514378-55514470	9206	1.03931	0.0515553	0.725388
11	rs79091117	101580336	G	A	chr11:101454680-101454683	125653	1.77932	0.0516581	0.725388
17	rs79917357	46824674	A	G	chr17:46651225-46651722	172952	0.327473	0.0516791	0.725388
18	rs2282574	74738305	A	G	chr18:74961724-74961727	223419	-0.297816	0.0516882	0.725388
6	rs805287	31678730	G	A	chr6:31527920-31528239	150491	0.293728	0.0516936	0.725388
20	rs2326084	3251356	C	A	chr20:3022925-3022992	228364	0.25838	0.0517814	0.725711
12	rs12300149	130724983	A	G	chr12:130527104-130527106	197877	0.648225	0.0518097	0.725711
20	rs6107195	2796471	G	A	chr20:3022925-3022992	226454	0.967905	0.0518257	0.725711
6	rs7742120	32785275	A	G	chr6:32819921-32820102	34646	0.507903	0.0518904	0.725711
7	rs7802273	49688790	G	A	chr7:49813111-49813486	124321	0.276624	0.0519095	0.725711
17	rs9914522	72172136	G	A	chr17:72322143-72322154	150007	0.278316	0.0519374	0.725711
6	rs2230365	31525448	A	G	chr6:31539973-31539998	14525	0.316288	0.0519614	0.725711
21	rs7280422	42801567	C	G	chr21:42688635-42688675	112892	0.370006	0.0520774	0.726176
10	rs4545459	134954102	G	C	chr10:135113191-135113384	159089	0.222733	0.0520895	0.726176
6	rs11756897	32899139	G	A	chr6:32813084-32813337	85802	0.269372	0.0521221	0.726176
8	rs6983189	438673	A	G	chr8:688132-688417	249459	-0.344322	0.0521346	0.726176
17	rs2382641	72380743	A	G	chr17:72322143-72322154	58589	-0.297492	0.0522436	0.727205
21	rs80343070	42792528	A	C	chr21:42688635-42688675	103853	-0.78555	0.0522898	0.727361
18	rs1299348	13822256	G	A	chr18:13611400-13611439	210817	0.225434	0.0523717	0.728012
6	rs206783	32932150	A	C	chr6:32813084-32813337	118813	0.214221	0.0524237	0.728124
11	rs4938854	56997434	A	G	chr11:57195382-57195540	197948	0.255945	0.0524499	0.728124
11	rs2956343	35866085	G	A	chr11:35683421-35683551	182534	-0.228223	0.0524986	0.728313
12	rs10842286	24311993	C	A	chr12:24102807-24102832	209161	0.37338	0.0526361	0.729066
18	rs1893371	35067127	A	G	chr18:35146097-35146099	78970	-0.266364	0.0527062	0.729066
4	rs11727296	25463839	G	A	chr4:25657414-25657429	193575	0.277075	0.0527114	0.729066
18	rs77945124	13810277	A	G	chr18:13611400-13611439	198838	0.585305	0.0527331	0.729066
11	rs7117409	60536854	A	C	chr11:60738995-60739172	202141	0.274391	0.0527492	0.729066
17	rs77154762	56164162	A	C	chr17:56409011-56409028	244849	0.521836	0.0527636	0.729066
16	rs8044670	87840693	G	C	chr16:87636539-87636594	204099	-0.320362	0.0529038	0.730058
16	rs7194740	57085762	A	G	chr16:57023022-57023191	62571	0.29974	0.0529058	0.730058
10	rs34489821	134935598	A	G	chr10:135113191-135113384	177593	-0.200117	0.0529648	0.730386
10	rs4545459	134954102	G	C	chr10:134973796-134974048	19694	-0.298204	0.0531364	0.731089
1	rs12042589	193395267	A	G	chr1:193155273-193155806	239461	0.926826	0.0532466	0.731089
6	rs6907570	159553655	G	A	chr6:159463103-159463300	90355	0.410231	0.0533101	0.731089
12	rs79865478	23995329	G	A	chr12:24102807-24102832	107478	0.850004	0.0533204	0.731089
16	rs11075971	73197239	G	A	chr16:73266679-73266785	69440	0.21151	0.0533262	0.731089
5	rs3112488	72639243	A	G	chr5:72416469-72416677	222566	-0.803113	0.0534189	0.731089
4	rs76967554	186930190	G	A	chr4:187148563-187148688	218373	-1.05327	0.0534964	0.731089
2	rs12619687	11540150	G	A	chr2:11485552-11485561	54589	0.335235	0.0535607	0.731089
20	rs35527524	45709273	A	G	chr20:45523294-45523541	185732	-0.798968	0.053574	0.731089
22	rs9616117	46491961	G	A	chr22:46471129-46471442	20519	-0.496694	0.0536097	0.731089
2	rs115821735	160422995	A	C	chr2:160472940-160473251	49945	0.825663	0.0536794	0.731089
6	rs2242660	31597753	A	G	chr6:31544694-31544931	52822	-0.243526	0.0536823	0.731089
15	rs35099276	100640925	A	G	chr15:100882165-100882213	241240	0.451516	0.0536863	0.731089
14	rs7155894	31465241	A	G	chr14:31698967-31699236	233726	-0.255112	0.0536938	0.731089
6	rs2523721	30166266	A	G	chr6:30130881-30131001	35265	-0.248626	0.0536941	0.731089
6	rs3104402	32681676	A	C	chr6:32813084-32813337	131408	-0.455375	0.0537473	0.731089
12	rs28626204	132899246	A	G	chr12:132906010-132906439	6764	-0.28008	0.0537575	0.731089
18	rs12326131	35278851	A	G	chr18:35146097-35146099	132752	-0.312408	0.053766	0.731089
1	rs12028194	12669753	G	A	chr1:12538455-12538678	131075	-0.247854	0.0537792	0.731089
2	rs71424358	121392130	G	A	chr2:121494043-121494295	101913	0.507877	0.0539145	0.731089
3	rs11714520	187756437	A	G	chr3:187870929-187870940	114492	-0.221296	0.0539461	0.731089
17	rs11869308	46886661	A	G	chr17:46651225-46651722	234939	1.44679	0.054093	0.731089
15	rs6495807	29911820	G	A	chr15:30114474-30114651	202654	0.393742	0.054104	0.731089
7	rs77284408	134384004	A	G	chr7:134464242-134464288	80238	-0.332234	0.0541451	0.731089
4	rs73258033	25589755	C	G	chr4:25657414-25657429	67659	-0.318201	0.054186	0.731089
12	rs17380500	89962835	A	G	chr12:89744488-89744524	218311	0.624156	0.0542054	0.731089
15	rs12914248	97049139	G	A	chr15:96876486-96876737	172402	0.245497	0.0542325	0.731089
18	rs948532	35070135	G	A	chr18:35146097-35146099	75962	-0.271623	0.0543054	0.731089
11	rs12421839	123320804	A	G	chr11:123430872-123430949	110068	0.267024	0.0543251	0.731089
6	rs2284178	31432125	A	G	chr6:31527920-31528239	95795	0.220539	0.0543454	0.731089
1	rs35379091	113301410	A	G	chr1:113216382-113216774	84636	0.317323	0.0543726	0.731089
6	rs79792575	30920086	A	G	chr6:30720261-30720484	199602	-0.496641	0.0543924	0.731089
14	rs12431586	100473863	G	A	chr14:100531591-100532036	57728	-0.769203	0.0544169	0.731089
21	rs66932133	44811340	A	G	chr21:44819112-44819445	7772	0.213592	0.0544232	0.731089
3	rs6442272	11693144	G	A	chr3:11623526-11624023	69121	-0.259533	0.0544855	0.731089
11	rs7107803	123337219	A	G	chr11:123396299-123396370	59080	0.271295	0.0545379	0.731089
21	rs463665	44863777	C	A	chr21:44819112-44819445	44332	0.209245	0.0545927	0.731089
18	rs7230806	74893310	G	A	chr18:74961724-74961727	68414	0.636538	0.054646	0.731089
17	rs35783403	74211952	A	G	chr17:74236251-74236288	24299	-0.810941	0.0546644	0.731089
5	rs17530668	1557149	G	A	chr5:1342124-1342200	214949	0.661675	0.0546712	0.731089
3	rs9848025	149844734	G	A	chr3:149687002-149687315	157419	-0.241813	0.0546878	0.731089
22	rs10453453	46337729	C	G	chr22:46473074-46473343	135345	-0.313424	0.0546964	0.731089
22	rs35176421	46386873	G	A	chr22:46473074-46473343	86201	-0.384432	0.0547084	0.731089
4	rs4342162	90013623	A	C	chr4:89978251-89978566	35057	-0.344929	0.0547216	0.731089
6	rs3131621	31425499	G	A	chr6:31544694-31544931	119195	-0.234416	0.0547293	0.731089
6	rs585669	32572113	A	G	chr6:32813084-32813337	240971	0.204781	0.0547545	0.731089
17	rs17489499	39064982	A	G	chr17:38821390-38821420	243562	0.697846	0.0547658	0.731089
5	rs12514145	79062248	A	G	chr5:78985484-78985489	76759	0.466168	0.054779	0.731089
4	rs72714115	187353180	C	A	chr4:187148563-187148688	204492	0.335343	0.0548052	0.731089
6	rs17427599	32667364	A	G	chr6:32813084-32813337	145720	0.298296	0.0548109	0.731089
6	rs585669	32572113	A	G	chr6:32810706-32810742	238593	0.226071	0.0548209	0.731089
6	rs3130592	33023832	A	G	chr6:32822911-32823116	200716	-0.316493	0.0548475	0.731089
1	rs4845707	155053977	G	A	chr1:154943932-154944357	109620	1.96097	0.0549999	0.731962
2	rs7425274	161203395	G	A	chr2:161348665-161348781	145270	0.275965	0.0550326	0.731962
6	rs2075788	31712181	C	A	chr6:31539973-31539998	172183	0.349324	0.0550347	0.731962
6	rs3104405	32682308	C	A	chr6:32819921-32820102	137613	-0.266636	0.0550541	0.731962
2	rs79706149	32969658	G	A	chr2:33050369-33050475	80711	-0.667006	0.0550921	0.731998
15	rs1811753	26186429	G	A	chr15:26108399-26108401	78028	-0.332669	0.0552312	0.732036
7	rs13241213	50294856	A	G	chr7:50348485-50348870	53629	-0.649894	0.0553482	0.732036
10	rs2489208	18494035	C	A	chr10:18629497-18629545	135462	-0.287789	0.0553502	0.732036
16	rs116481265	3796252	G	A	chr16:4000839-4000920	204587	-0.583753	0.0553602	0.732036
13	rs9512935	28515327	G	A	chr13:28395757-28395783	119544	0.312991	0.0553731	0.732036
11	rs10838591	46274143	G	A	chr11:46354562-46354567	80419	-0.23052	0.0554216	0.732036
4	rs28811953	186980866	A	G	chr4:187148563-187148688	167697	0.750485	0.0555462	0.732036
6	rs241426	32804553	A	T	chr6:32813084-32813337	8531	-0.246179	0.0555951	0.732036
6	rs1180242	83925555	A	G	chr6:83904067-83904091	21464	-0.224647	0.0556551	0.732036
13	rs79843053	96339826	G	A	chr13:96296983-96296997	42829	-2.19729	0.0556758	0.732036
17	rs8066555	72222024	G	A	chr17:72322143-72322154	100119	1.05831	0.0557047	0.732036
12	rs7979100	132683004	A	C	chr12:132906010-132906439	223006	-0.271692	0.0557561	0.732036
7	rs292640	134946554	A	G	chr7:134832770-134832850	113704	-0.22617	0.0557995	0.732036
19	rs2188960	15250918	A	C	chr19:15391832-15391927	140914	0.250712	0.0558798	0.732036
10	rs4838758	134888897	A	G	chr10:135113191-135113384	224294	0.567165	0.0559043	0.732036
6	rs7752959	30750682	G	A	chr6:30720261-30720484	30198	-0.281691	0.0559332	0.732036
7	rs475880	103397373	G	A	chr7:103630013-103630083	232640	0.432488	0.0559604	0.732036
8	rs72646352	48444457	C	A	chr8:48572447-48572557	127990	-0.530249	0.0559884	0.732036
2	rs57310779	100880617	A	G	chr2:100759134-100759159	121458	1.0382	0.0560682	0.732036
2	rs10178714	121268633	C	A	chr2:121494043-121494295	225410	0.887933	0.0562136	0.732036
21	rs2838245	44707758	A	G	chr21:44819112-44819445	111354	0.278512	0.0563143	0.732036
15	rs4906736	25906219	A	C	chr15:26108399-26108401	202180	-0.400494	0.0563951	0.732036
16	rs27392	57111825	A	G	chr16:57023022-57023191	88634	-0.258967	0.0563976	0.732036
5	rs10067968	169391558	G	A	chr5:169407439-169407753	15881	0.264413	0.056474	0.732036
8	rs3758002	1831561	G	A	chr8:1949246-1949342	117685	0.337873	0.0565628	0.732036
11	rs1402954	33777334	A	G	chr11:33758413-33758505	18829	0.379936	0.0565783	0.732036
6	rs915654	31538497	A	T	chr6:31527920-31528239	10258	0.251032	0.0566274	0.732036
11	rs963811	35709501	A	G	chr11:35683421-35683551	25950	-0.74233	0.056709	0.732036
17	rs12938635	6679294	G	A	chr17:6659364-6659562	19732	0.408336	0.0567291	0.732036
2	rs2556094	160685529	A	G	chr2:160654086-160654236	31293	0.321899	0.0568092	0.732036
12	rs10773710	130297573	G	A	chr12:130527104-130527106	229531	-0.351313	0.0568428	0.732036
6	rs1383265	32739888	G	A	chr6:32822911-32823116	83023	0.30564	0.0568603	0.732036
6	rs7750532	105489760	A	G	chr6:105628000-105628022	138240	0.308001	0.0568912	0.732036
11	rs55744154	1475706	G	A	chr11:1320497-1320546	155160	0.268644	0.0568982	0.732036
6	rs453461	33018548	A	G	chr6:32813448-32813531	205017	0.238463	0.0569201	0.732036
6	rs241426	32804553	A	T	chr6:32813448-32813531	8895	-0.251318	0.0569456	0.732036
6	rs7742120	32785275	A	G	chr6:32822911-32823116	37636	0.4723	0.0570033	0.732036
6	rs2442749	31352040	G	A	chr6:31539973-31539998	187933	-0.245455	0.0570716	0.732036
6	rs241429	32803840	A	G	chr6:32813084-32813337	9244	-0.23451	0.0571196	0.732036
1	rs79654750	12442701	G	A	chr1:12538455-12538678	95754	-0.565906	0.0571283	0.732036
3	rs73057608	187930047	G	A	chr3:187870929-187870940	59107	-0.478203	0.0571356	0.732036
6	rs9784876	32788878	A	C	chr6:32822911-32823116	34033	0.379591	0.0571388	0.732036
2	rs6722478	39149483	A	C	chr2:39187533-39187539	38050	1.37908	0.0571412	0.732036
11	rs17127377	123324753	A	G	chr11:123430872-123430949	106119	0.449196	0.0571588	0.732036
1	rs74091605	79300301	A	G	chr1:79085586-79085765	214536	0.937434	0.0571805	0.732036
2	rs72989009	239037273	A	C	chr2:239195537-239195602	158264	0.258986	0.0572079	0.732036
7	rs11766218	134303336	A	C	chr7:134464242-134464288	160906	-0.456937	0.0572248	0.732036
5	rs62329574	1132278	G	A	chr5:1342124-1342200	209846	0.288866	0.0572546	0.732036
4	rs6858521	153991639	G	A	chr4:154125681-154125720	134042	0.242204	0.0572636	0.732036
20	rs155001	57876044	A	G	chr20:57875362-57875364	680	-0.598928	0.0572927	0.732036
4	rs77978903	154015178	A	G	chr4:154125681-154125720	110503	0.471829	0.0573428	0.732036
11	rs4558174	128628628	A	G	chr11:128457400-128457459	171169	1.9485	0.0573633	0.732036
20	rs3092198	45434323	C	A	chr20:45523294-45523541	88971	-0.234772	0.0573872	0.732036
11	rs73437326	35635341	A	G	chr11:35683421-35683551	48080	-0.94812	0.0574272	0.732036
15	rs11636424	100694072	A	G	chr15:100882165-100882213	188093	0.521016	0.057435	0.732036
20	rs77787502	32183026	T	A	chr20:32149963-32150311	32715	0.505048	0.0574362	0.732036
4	rs3804348	3431342	A	C	chr4:3204792-3204843	226499	-0.682168	0.0574375	0.732036
17	rs58573531	72174850	G	C	chr17:72322143-72322154	147293	-0.471703	0.0575073	0.732036
11	rs12276839	128703159	G	A	chr11:128457400-128457459	245700	0.473368	0.0575163	0.732036
2	rs272135	131572611	A	G	chr2:131513705-131513724	58887	0.874677	0.0575308	0.732036
17	rs57834988	44931287	A	G	chr17:44928967-44929215	2072	-0.637977	0.0576176	0.732036
5	rs56053351	72616391	C	A	chr5:72416469-72416677	199714	0.834053	0.057633	0.732036
7	rs10488429	134263249	A	G	chr7:134464242-134464288	200993	-0.411776	0.0576648	0.732036
12	rs10506086	32642659	A	G	chr12:32654929-32654992	12270	-0.262086	0.0576735	0.732036
7	rs11760813	90041530	C	A	chr7:89841214-89841435	200095	0.850635	0.0576841	0.732036
6	rs17427599	32667364	A	G	chr6:32819921-32820102	152557	0.324472	0.0577149	0.732036
11	rs1029278	123421402	A	G	chr11:123430872-123430949	9470	0.269377	0.0577643	0.732036
6	rs7775228	32658079	G	A	chr6:32819921-32820102	161842	-0.329784	0.0577925	0.732036
12	rs1401880	89526316	A	G	chr12:89744488-89744524	218172	0.234752	0.057799	0.732036
16	rs112478873	55289796	A	G	chr16:55514378-55514470	224582	0.62001	0.0578552	0.732036
11	rs555835	60689445	A	G	chr11:60738995-60739172	49550	0.213322	0.0578614	0.732036
7	rs10237193	49836460	C	A	chr7:49813111-49813486	22974	0.319327	0.0578638	0.732036
3	rs59069304	125783471	A	G	chr3:126006762-126006835	223291	1.02816	0.0578816	0.732036
17	rs4796823	76865203	A	G	chr17:77020166-77020220	154963	-0.259959	0.0578904	0.732036
2	rs357027	160491675	G	A	chr2:160655036-160655081	163361	0.358818	0.0579249	0.732036
4	rs3775294	186999429	A	G	chr4:187148563-187148688	149134	-0.304574	0.057973	0.732036
11	rs2746600	33714641	G	A	chr11:33758413-33758505	43772	-0.213935	0.0580111	0.732036
5	rs3747710	169660159	A	C	chr5:169724590-169724656	64431	-1.91898	0.0580517	0.732036
18	rs2850933	75071062	A	G	chr18:74961724-74961727	109335	-0.354094	0.0581393	0.732036
18	rs11080402	10309689	G	A	chr18:10454681-10454684	144992	0.365096	0.0582145	0.732036
10	rs2806450	134914237	A	G	chr10:135113191-135113384	198954	0.220895	0.0582172	0.732036
3	rs55734398	188011043	G	A	chr3:187870929-187870940	140103	-0.476083	0.0582625	0.732036
12	rs1882313	133026429	A	G	chr12:132906010-132906439	119990	0.230824	0.0582977	0.732036
6	rs1226488	46992586	G	A	chr6:47009737-47010091	17151	2.00275	0.0583292	0.732036
8	rs13258335	1802711	A	G	chr8:1949246-1949342	146535	0.354492	0.0583419	0.732036
8	rs1530190	2032951	G	A	chr8:1949246-1949342	83609	-0.305772	0.0583916	0.732036
6	rs453461	33018548	A	G	chr6:33267991-33267996	249443	-0.21022	0.0584014	0.732036
8	rs34425007	1764905	A	C	chr8:1949246-1949342	184341	-0.277067	0.0584157	0.732036
3	rs10489	69151152	A	C	chr3:68981852-68981854	169298	-0.781989	0.0584286	0.732036
17	rs78345139	40731661	G	A	chr17:40932508-40932520	200847	0.647049	0.0584311	0.732036
6	rs10484569	33058952	A	G	chr6:32810706-32810742	248210	0.611463	0.0585048	0.732036
2	rs6736893	68861119	A	C	chr2:68961987-68962012	100868	-0.215439	0.0585382	0.732036
17	rs3760274	66203079	A	C	chr17:66452343-66452567	249264	0.234684	0.0585419	0.732036
2	rs1914695	180954390	A	C	chr2:180726035-180726247	228143	0.520201	0.0585821	0.732036
13	rs1289322	99469134	A	G	chr13:99630462-99630583	161328	1.69009	0.0585929	0.732036
15	rs1397857	26220573	G	A	chr15:26108399-26108401	112172	-0.350885	0.0586233	0.732036
17	rs34074411	39867248	A	G	chr17:39890494-39890581	23246	0.27757	0.0586343	0.732036
1	rs12118988	247404911	A	G	chr1:247611842-247611881	206931	-0.238925	0.0586929	0.732036
3	rs6768893	44939120	G	A	chr3:44753946-44753948	185172	-0.248352	0.0588064	0.732036
18	rs2850874	75031899	A	G	chr18:74961724-74961727	70172	0.483947	0.0588096	0.732036
5	rs275454	6816013	A	G	chr5:6737778-6737848	78165	-0.243739	0.0588398	0.732036
14	rs7160965	31506505	A	G	chr14:31698967-31699236	192462	0.342361	0.0589455	0.732036
17	rs77769876	72126808	A	C	chr17:72322143-72322154	195335	0.336538	0.0589619	0.732036
5	rs1981970	79083775	A	G	chr5:78985484-78985489	98286	-0.848474	0.0589733	0.732036
8	rs7817043	134170010	G	A	chr8:134307597-134307728	137587	0.388158	0.0590319	0.732036
1	rs1395562	154769174	A	G	chr1:154943932-154944357	174758	0.33625	0.0590507	0.732036
11	rs7942841	35546361	G	A	chr11:35683421-35683551	137060	-0.296202	0.059072	0.732036
15	rs61998602	25999954	A	G	chr15:26108399-26108401	108445	-0.512491	0.0591513	0.732036
16	rs7186360	56944122	A	G	chr16:57023022-57023191	78900	-0.348471	0.0591998	0.732036
6	rs1264622	30256936	A	G	chr6:30458586-30458730	201650	-0.258387	0.0592044	0.732036
20	rs4574173	3008909	A	G	chr20:3022925-3022992	14016	0.29693	0.0592119	0.732036
11	rs7107803	123337219	A	G	chr11:123430872-123430949	93653	0.250621	0.0592553	0.732036
7	rs10254446	102378009	G	A	chr7:102553432-102553457	175423	0.270051	0.0592762	0.732036
6	rs12175489	31377587	A	G	chr6:31322914-31322926	54661	0.323489	0.0593121	0.732036
6	rs11756897	32899139	G	A	chr6:32822911-32823116	76023	0.273648	0.0593244	0.732036
13	rs9508740	30988653	A	G	chr13:30947713-30948103	40550	-0.306302	0.0593772	0.732036
5	rs10491456	79152076	A	G	chr5:78985484-78985489	166587	-0.279813	0.0593854	0.732036
6	rs241441	32797297	G	A	chr6:32810706-32810742	13409	0.286022	0.059398	0.732036
11	rs314756	68111672	G	A	chr11:68080928-68081226	30446	0.391648	0.0594411	0.732036
6	rs3129296	32938291	G	C	chr6:32813448-32813531	124760	-0.356709	0.0594492	0.732036
6	rs176248	32965942	A	G	chr6:32813084-32813337	152605	-0.255861	0.0594662	0.732036
11	rs2156697	128487854	A	G	chr11:128457400-128457459	30395	0.260519	0.0594926	0.732036
6	rs615698	32574190	G	A	chr6:32819921-32820102	245731	-0.266158	0.0595847	0.732036
6	rs3749946	31448862	A	C	chr6:31527920-31528239	79058	0.37994	0.0596047	0.732036
11	rs4333997	33653780	A	G	chr11:33758413-33758505	104633	0.216702	0.0596113	0.732036
7	rs117186005	50242992	G	A	chr7:50348485-50348870	105493	0.574008	0.0596403	0.732036
2	rs10462023	239184581	A	G	chr2:239195537-239195602	10956	0.242433	0.0596428	0.732036
14	rs61976802	31465614	A	G	chr14:31698967-31699236	233353	-0.30782	0.0596919	0.732036
22	rs77848624	46274072	G	A	chr22:46471129-46471442	197057	0.328501	0.0598013	0.732036
11	rs55661779	128336654	A	G	chr11:128457400-128457459	120746	-0.236108	0.0598149	0.732036
5	rs10514164	78964729	C	A	chr5:78985484-78985489	20755	0.759281	0.059863	0.732036
7	rs11761564	101866915	A	G	chr7:102066852-102067162	199937	-0.46169	0.0598749	0.732036
6	rs3819714	32804217	A	G	chr6:32822911-32823116	18694	-0.257133	0.0598787	0.732036
11	rs56252165	1474799	A	G	chr11:1320497-1320546	154253	-0.509961	0.0599577	0.732036
15	rs11631807	26187167	A	G	chr15:26108399-26108401	78766	-0.374925	0.0600372	0.732036
8	rs6983882	1939557	C	A	chr8:1949246-1949342	9689	0.293872	0.0601018	0.732036
4	rs12645122	188859086	G	A	chr4:188916724-188916867	57638	0.367667	0.0601034	0.732036
6	rs79628930	46480190	A	G	chr6:46702983-46703225	222793	-0.83967	0.0601199	0.732036
12	rs10848025	130638562	A	G	chr12:130527104-130527106	111456	0.245865	0.0601761	0.732036
8	rs2904716	17524372	A	G	chr8:17658559-17658561	134187	-0.284669	0.060197	0.732036
10	rs75284708	124017877	A	G	chr10:124133785-124133802	115908	0.729652	0.0602018	0.732036
4	rs55787585	8221664	A	G	chr4:8395941-8396056	174277	-0.279869	0.0602083	0.732036
6	rs2244546	31435833	G	C	chr6:31322914-31322926	112907	0.376083	0.0602829	0.732036
20	rs75902897	48090491	C	A	chr20:48099343-48099359	8852	-0.405521	0.0603825	0.732036
20	rs6091877	53045630	C	A	chr20:53092040-53092233	46410	0.322271	0.0605162	0.732036
8	rs3862101	17607488	A	G	chr8:17658559-17658561	51071	-0.421906	0.0605882	0.732036
3	rs7615782	11860940	G	A	chr3:11623526-11624023	236917	0.264592	0.0607022	0.732036
1	rs72649912	210076950	A	G	chr1:209979283-209979345	97605	1.12149	0.0607587	0.732036
6	rs7775228	32658079	G	A	chr6:32813448-32813531	155369	-0.303816	0.0607594	0.732036
11	rs655022	60823434	A	G	chr11:60738995-60739172	84262	-0.256967	0.0608308	0.732036
22	rs28360508	46407715	G	A	chr22:46463543-46463747	55828	-0.286902	0.0608449	0.732036
8	rs11774491	134355247	G	A	chr8:134307597-134307728	47519	-0.346233	0.06089	0.732036
20	rs199549	19921187	A	G	chr20:19867136-19867145	54042	0.278977	0.060911	0.732036
17	rs1905338	40582273	G	A	chr17:40489569-40489584	92689	-0.224817	0.0609361	0.732036
12	rs28374031	132894075	A	C	chr12:132906010-132906439	11935	-0.250329	0.0609862	0.732036
15	rs78961189	26184492	G	A	chr15:26108399-26108401	76091	-0.912793	0.0610326	0.732036
20	rs501908	48155767	G	A	chr20:48099343-48099359	56408	0.452104	0.0610531	0.732036
16	rs58000905	57151175	A	T	chr16:57023022-57023191	127984	-0.876172	0.0610801	0.732036
16	rs2386823	4077442	G	A	chr16:4000839-4000920	76522	0.240375	0.0611411	0.732036
6	rs28360604	30643767	C	G	chr6:30720261-30720484	76494	-0.326693	0.0611592	0.732036
16	rs2108987	4108907	G	A	chr16:4000839-4000920	107987	-0.281647	0.0611799	0.732036
2	rs155613	158284056	G	A	chr2:158300475-158300485	16419	-0.557966	0.0611945	0.732036
20	rs2320358	62856434	A	C	chr20:62948134-62948235	91700	0.387257	0.0613341	0.732036
5	rs286633	154325021	G	A	chr5:154230173-154230308	94713	-0.492367	0.0613396	0.732036
16	rs13329802	56812300	A	G	chr16:57023022-57023191	210722	0.243103	0.0613496	0.732036
7	rs3735041	134217729	G	A	chr7:134464242-134464288	246513	-0.242849	0.0614072	0.732036
10	rs111771401	134971968	C	G	chr10:134973796-134974048	1828	0.514549	0.0614465	0.732036
1	rs17660139	177343281	A	G	chr1:177140126-177140145	203136	-0.407465	0.0614501	0.732036
16	rs2544628	87647436	A	G	chr16:87636539-87636594	10842	0.478785	0.0615379	0.732036
1	rs12033498	210112771	A	G	chr1:209979283-209979345	133426	-0.570385	0.061555	0.732036
6	rs4713460	31347798	A	G	chr6:31527920-31528239	180122	0.250972	0.0615819	0.732036
4	rs13120159	186982959	C	A	chr4:187148563-187148688	165604	-0.252575	0.0616292	0.732036
22	rs10453453	46337729	C	G	chr22:46471129-46471442	133400	-0.337803	0.0616744	0.732036
17	rs16976461	66233594	G	A	chr17:66452343-66452567	218749	0.808969	0.061701	0.732036
6	rs592625	32972690	G	A	chr6:32813448-32813531	159159	0.272376	0.0617229	0.732036
7	rs17162736	89622961	A	G	chr7:89841214-89841435	218253	-0.363494	0.0617684	0.732036
5	rs10866513	1557213	G	A	chr5:1342124-1342200	215013	-0.33828	0.0617939	0.732036
10	rs76883574	18472279	C	A	chr10:18629497-18629545	157218	0.498205	0.0618541	0.732036
6	rs3819721	32804798	A	G	chr6:32810706-32810742	5908	0.28692	0.0618656	0.732036
16	rs62028837	55623717	A	C	chr16:55514378-55514470	109247	-0.53059	0.0618819	0.732036
1	rs7517942	79159519	G	A	chr1:79085586-79085765	73754	0.247268	0.0619266	0.732036
6	rs2284191	32976654	A	G	chr6:32822911-32823116	153538	0.440032	0.061929	0.732036
6	rs6923382	149562876	A	G	chr6:149775621-149775853	212745	-0.210425	0.0619506	0.732036
18	rs11080690	13844679	A	G	chr18:13611400-13611439	233240	0.305597	0.0619523	0.732036
12	rs1532595	130627945	G	A	chr12:130527104-130527106	100839	-0.232124	0.0619569	0.732036
12	rs17016422	89514694	A	G	chr12:89744488-89744524	229794	-0.262299	0.0619852	0.732036
1	rs4268399	147252439	C	A	chr1:147012788-147012802	239637	0.621368	0.0620723	0.732036
11	rs11600841	123328295	A	G	chr11:123430872-123430949	102577	0.578682	0.0620841	0.732036
2	rs78169282	160779145	A	G	chr2:160654086-160654236	124909	0.362977	0.0621639	0.732036
17	rs9891567	6671032	G	A	chr17:6659364-6659562	11470	0.286621	0.0621805	0.732036
4	rs4696392	153980805	A	G	chr4:154125681-154125720	144876	-0.239241	0.0622109	0.732036
1	rs11121923	12599005	A	C	chr1:12538455-12538678	60327	-0.31436	0.062236	0.732036
17	rs117846478	38033447	G	A	chr17:37895771-37896063	137384	-0.456303	0.0622391	0.732036
4	rs78103420	153981566	C	A	chr4:154125681-154125720	144115	-0.36773	0.062243	0.732036
16	rs35021117	285117	A	G	chr16:474430-474467	189313	0.389259	0.0622583	0.732036
6	rs3130559	31097301	A	G	chr6:31322914-31322926	225613	0.278526	0.0622733	0.732036
2	rs7588230	160653720	G	A	chr2:160654086-160654236	366	0.25324	0.0622737	0.732036
15	rs114986801	25900580	G	A	chr15:26108399-26108401	207819	1.09925	0.0622755	0.732036
11	rs11228144	67908805	A	G	chr11:68080928-68081226	172123	0.696686	0.0622996	0.732036
17	rs4968435	59570858	A	G	chr17:59477557-59477564	93294	0.587823	0.0623443	0.732036
2	rs11542478	38938	C	A	chr2:287993-288113	249055	0.429584	0.0623624	0.732036
17	rs17498898	74035444	A	G	chr17:74236251-74236288	200807	0.644235	0.0623643	0.732036
6	rs2239886	30670700	C	A	chr6:30720261-30720484	49561	-0.541298	0.0624445	0.732036
6	rs4148874	32797488	G	A	chr6:32822911-32823116	25423	-0.253365	0.0624484	0.732036
18	rs17664656	74865368	G	A	chr18:74961724-74961727	96356	0.304574	0.0625188	0.732036
18	rs1785171	13571334	G	A	chr18:13611400-13611439	40066	-0.246017	0.0625275	0.732036
8	rs10095018	134339266	G	A	chr8:134307597-134307728	31538	-0.655865	0.0625359	0.732036
2	rs12619014	33133596	A	G	chr2:33050369-33050475	83121	-0.27053	0.0625393	0.732036
17	rs59114407	72152511	A	C	chr17:72322143-72322154	169632	1.60535	0.0625472	0.732036
12	rs10505982	25955986	G	A	chr12:25801601-25801621	154365	0.82259	0.0625589	0.732036
17	rs7406955	32992276	A	G	chr17:32906454-32906456	85820	-0.348217	0.062559	0.732036
7	rs62462521	134448171	A	C	chr7:134464242-134464288	16071	-0.428042	0.0625957	0.732036
7	rs17863032	89808000	A	G	chr7:89841214-89841435	33214	-0.580505	0.0626253	0.732036
11	rs632484	35553566	G	A	chr11:35683421-35683551	129855	-0.233764	0.0626431	0.732036
17	rs9916329	32766418	G	A	chr17:32906454-32906456	140036	-1.14164	0.0627457	0.732821
2	rs56329454	160636492	G	A	chr2:160655036-160655081	18544	0.633605	0.0627883	0.732846
18	rs77371393	10339597	A	G	chr18:10454681-10454684	115084	0.694504	0.0628677	0.732846
2	rs55745268	1682023	A	G	chr2:1748337-1748617	66314	0.789346	0.0628866	0.732846
10	rs1998345	124124306	A	G	chr10:124133785-124133802	9479	0.298178	0.062889	0.732846
17	rs11650595	72097621	A	G	chr17:72322143-72322154	224522	0.670757	0.0630751	0.734205
11	rs992376	33941889	A	G	chr11:33758413-33758505	183384	-0.748005	0.0630973	0.734205
12	rs17538032	32702469	G	A	chr12:32654929-32654992	47477	-0.314022	0.0631187	0.734205
17	rs2228128	7400815	G	A	chr17:7554930-7555132	154115	0.3151	0.0631471	0.734205
12	rs7139066	25771895	A	G	chr12:25801601-25801621	29706	-0.214864	0.0632283	0.734334
1	rs7417409	9485454	A	G	chr1:9714397-9714845	228943	0.42098	0.0632383	0.734334
11	rs9667584	128696271	G	A	chr11:128457400-128457459	238812	-0.435562	0.0633858	0.734334
4	rs7441979	25452783	G	A	chr4:25657414-25657429	204631	0.426545	0.0633945	0.734334
11	rs1631684	57420885	G	A	chr11:57195382-57195540	225345	0.237128	0.063419	0.734334
4	rs4469153	110022474	A	C	chr4:110223967-110223969	201493	-0.818854	0.0634474	0.734334
17	rs3785821	59559508	T	A	chr17:59477557-59477564	81944	0.303611	0.0634547	0.734334
8	rs10088698	48654784	A	G	chr8:48648813-48649326	5458	-0.49032	0.0634618	0.734334
3	rs11714487	187756286	G	A	chr3:187870929-187870940	114643	0.213331	0.0634767	0.734334
11	rs2846059	123351341	A	G	chr11:123430872-123430949	79531	0.271232	0.0635351	0.734395
2	rs16844380	160688557	A	C	chr2:160654086-160654236	34321	0.337542	0.0635527	0.734395
6	rs12175489	31377587	A	G	chr6:31544694-31544931	167107	0.27075	0.0636631	0.734561
2	rs12712066	100763006	A	G	chr2:100759134-100759159	3847	0.219937	0.0637805	0.734561
13	rs9575938	86312598	C	A	chr13:86373320-86373600	60722	0.238995	0.0637916	0.734561
1	rs72855780	9896497	A	G	chr1:9884600-9884622	11875	-0.560514	0.0638067	0.734561
7	rs10488451	134405310	A	G	chr7:134464242-134464288	58932	-0.208753	0.0638088	0.734561
18	rs4588071	74307945	A	G	chr18:74240460-74240476	67469	-0.234644	0.0638576	0.734561
13	rs7983644	99391609	G	A	chr13:99630462-99630583	238853	-0.379101	0.0638683	0.734561
14	rs873922	23229825	A	G	chr14:22993036-22993190	236635	-0.298349	0.0638794	0.734561
4	rs1203111	3454304	G	A	chr4:3204792-3204843	249461	-0.223156	0.0638857	0.734561
7	rs117979976	1354471	A	G	chr7:1127709-1127767	226704	-0.345063	0.064001	0.73548
18	rs2290826	74809850	A	G	chr18:74961724-74961727	151874	0.558286	0.0640923	0.735482
6	rs113274764	31320397	A	G	chr6:31539973-31539998	219576	0.341568	0.0641213	0.735482
17	rs2165846	44941366	G	A	chr17:44928967-44929215	12151	0.342181	0.064168	0.735482
21	rs553720	44824695	A	G	chr21:44819112-44819445	5250	0.420539	0.0642046	0.735482
11	rs55768168	60822369	C	G	chr11:60738995-60739172	83197	0.228491	0.0642128	0.735482
10	rs2153816	135060731	A	G	chr10:134973796-134974048	86683	-0.335142	0.064245	0.735482
4	rs9685072	8639090	G	A	chr4:8395941-8396056	243034	0.322884	0.064293	0.735482
6	rs2844586	31318024	A	G	chr6:31527920-31528239	209896	-0.504413	0.0643241	0.735482
10	rs7904992	134935916	A	G	chr10:135113191-135113384	177275	0.194921	0.0643271	0.735482
6	rs9273448	32627747	A	G	chr6:32822911-32823116	195164	-0.298898	0.0643814	0.735482
1	rs227987	176938121	G	A	chr1:177140126-177140145	202005	0.218933	0.0644051	0.735482
19	rs1273513	15671525	A	G	chr19:15568894-15568935	102590	-0.232118	0.064446	0.735482
6	rs17427599	32667364	A	G	chr6:32813448-32813531	146084	0.294936	0.0645116	0.735482
6	rs75044777	33048987	G	A	chr6:32819921-32820102	228885	0.793247	0.064529	0.735482
7	rs78071347	89591958	G	A	chr7:89841214-89841435	249256	0.687868	0.0645488	0.735482
2	rs115701687	160894160	A	G	chr2:160654086-160654236	239924	0.726986	0.0646123	0.735482
6	rs3104369	32602482	A	G	chr6:32822911-32823116	220429	-0.282878	0.0646267	0.735482
11	rs490698	128637413	A	G	chr11:128457400-128457459	179954	0.224101	0.064707	0.735482
6	rs1190023	105675144	G	A	chr6:105628000-105628022	47122	0.284414	0.0647284	0.735482
1	rs7525133	156341494	A	G	chr1:156093624-156093948	247546	0.361596	0.064748	0.735482
1	rs112044215	48121954	A	G	chr1:47882265-47882322	239632	0.557793	0.0647637	0.735482
19	rs17711565	18407643	G	A	chr19:18385672-18385930	21713	0.206226	0.0648143	0.735482
6	rs3104369	32602482	A	G	chr6:32810706-32810742	208224	-0.299011	0.0648163	0.735482
22	rs35176421	46386873	G	A	chr22:46471129-46471442	84256	-0.409424	0.0648789	0.735592
17	rs12939585	6409394	A	C	chr17:6659364-6659562	249970	-0.306661	0.0649011	0.735592
1	rs16834970	32858280	A	G	chr1:32930522-32930544	72242	2.14508	0.0649757	0.735592
10	rs7069531	18683267	G	A	chr10:18629497-18629545	53722	0.248691	0.064983	0.735592
6	rs17196137	30933397	A	C	chr6:30720261-30720484	212913	-0.254697	0.0650032	0.735592
7	rs10479665	73108924	A	G	chr7:73184665-73184671	75741	0.592593	0.0650814	0.735722
8	rs4481654	1849821	A	G	chr8:1949246-1949342	99425	-0.351246	0.0650855	0.735722
10	rs10857735	135336230	A	C	chr10:135113191-135113384	222846	0.352388	0.0651225	0.735739
15	rs12911982	96731890	G	A	chr15:96876248-96876367	144358	0.217347	0.0651582	0.735742
6	rs75044777	33048987	G	A	chr6:32810706-32810742	238245	0.79541	0.0652217	0.735814
6	rs9266071	31319620	A	G	chr6:31539973-31539998	220353	0.196794	0.0652421	0.735814
16	rs62034768	611160	A	G	chr16:474430-474467	136693	0.777685	0.0652917	0.735814
18	rs1786818	35014046	A	G	chr18:35146097-35146099	132051	-0.250657	0.0653398	0.735814
5	rs16877259	79139929	A	G	chr5:78985484-78985489	154440	-0.633527	0.065405	0.735814
5	rs6892346	154007669	C	A	chr5:154230173-154230308	222504	0.211871	0.0654166	0.735814
4	rs11724388	8376263	C	A	chr4:8395941-8396056	19678	-0.435741	0.065428	0.735814
6	rs169740	33513607	A	G	chr6:33267991-33267996	245611	0.218794	0.0655172	0.735814
6	rs241429	32803840	A	G	chr6:32813448-32813531	9608	-0.233113	0.0655344	0.735814
15	rs11247151	100640105	C	A	chr15:100882165-100882213	242060	-0.311303	0.0655671	0.735814
18	rs12962323	74068869	A	G	chr18:74240460-74240476	171591	-0.351551	0.0656289	0.735814
10	rs12765679	123903133	A	G	chr10:124133785-124133802	230652	0.305481	0.0656383	0.735814
22	rs3744749	46454208	A	G	chr22:46473074-46473343	18866	-0.336068	0.0656726	0.735814
17	rs1069	59574598	A	G	chr17:59477557-59477564	97034	0.971988	0.0656768	0.735814
17	rs62061480	6540354	A	C	chr17:6659364-6659562	119010	0.389672	0.0657615	0.735814
1	rs9430220	9779871	G	A	chr1:9714397-9714845	65026	0.247114	0.0657685	0.735814
2	rs10168144	121476781	G	A	chr2:121494043-121494295	17262	-0.27879	0.0658901	0.735814
6	rs2517894	29800829	G	A	chr6:30042980-30042985	242151	-0.25175	0.0658916	0.735814
17	rs749906	38634929	A	G	chr17:38821390-38821420	186461	-0.254881	0.0659166	0.735814
1	rs76273607	164511527	G	A	chr1:164290179-164290198	221329	0.458983	0.0659431	0.735814
1	rs12405276	79084734	A	G	chr1:79085586-79085765	852	0.219824	0.0659638	0.735814
6	rs10484569	33058952	A	G	chr6:32822911-32823116	235836	0.562079	0.0660075	0.735814
2	rs13402361	158100907	G	A	chr2:158300475-158300485	199568	0.241871	0.066038	0.735814
2	rs12617500	1781022	C	A	chr2:1748337-1748617	32405	0.403976	0.0660495	0.735814
22	rs76061606	46348571	A	G	chr22:46471129-46471442	122558	-0.736629	0.066051	0.735814
4	rs17029345	153888886	T	A	chr4:154125681-154125720	236795	0.269874	0.0661306	0.735955
12	rs11047148	24042690	A	G	chr12:24104007-24104115	61317	-0.284816	0.0662118	0.735955
4	rs12510769	3394374	G	A	chr4:3204792-3204843	189531	0.472255	0.066217	0.735955
2	rs72860326	131558415	A	C	chr2:131513705-131513724	44691	-0.566001	0.0662339	0.735955
1	rs7545034	47659445	A	G	chr1:47882265-47882322	222820	0.227679	0.0662717	0.735955
12	rs11060568	130304281	A	G	chr12:130527104-130527106	222823	-0.500955	0.066286	0.735955
2	rs71439056	11508232	G	A	chr2:11485552-11485561	22671	0.388147	0.0663118	0.735955
9	rs79838298	109857566	A	G	chr9:109623589-109623731	233835	0.807305	0.0664048	0.735981
5	rs12519470	78952152	C	A	chr5:78985484-78985489	33332	0.679006	0.0664279	0.735981
2	rs198688	158270960	A	G	chr2:158300475-158300485	29515	-0.436583	0.0664982	0.735981
19	rs9646651	15565046	A	G	chr19:15568894-15568935	3848	-0.32058	0.0665572	0.735981
1	rs1218603	154789875	A	G	chr1:154943932-154944357	154057	-0.250739	0.0665691	0.735981
15	rs11630085	29890883	C	A	chr15:30114474-30114651	223591	0.345763	0.0666009	0.735981
6	rs9265747	31302878	G	A	chr6:31544694-31544931	241816	-0.212861	0.0666447	0.735981
8	rs2979787	17604355	G	A	chr8:17658559-17658561	54204	-0.298024	0.0667632	0.735981
3	rs76384579	112255957	A	C	chr3:112359488-112359557	103531	0.538827	0.0667663	0.735981
13	rs72632662	96089046	A	G	chr13:96296983-96296997	207937	0.635109	0.0669432	0.735981
6	rs3104369	32602482	A	G	chr6:32819921-32820102	217439	-0.295403	0.0669953	0.735981
3	rs6787873	11786951	A	G	chr3:11623526-11624023	162928	1.86709	0.0670086	0.735981
18	rs12968587	75114991	A	G	chr18:74961724-74961727	153264	0.334536	0.0670188	0.735981
15	rs62008645	96774815	A	G	chr15:96876248-96876367	101433	0.21831	0.0670591	0.735981
2	rs75018089	229970048	A	G	chr2:230135789-230136146	165741	0.693733	0.0670684	0.735981
17	rs77343957	6532559	C	A	chr17:6659364-6659562	126805	0.635482	0.0670813	0.735981
4	rs2176304	154017805	A	G	chr4:154125681-154125720	107876	-0.239496	0.0671145	0.735981
8	rs7820090	1822439	G	A	chr8:1949246-1949342	126807	0.375253	0.0672126	0.735981
7	rs691417	49887533	A	C	chr7:49813111-49813486	74047	-0.579916	0.0672182	0.735981
7	rs1365085	49763858	C	G	chr7:49813111-49813486	49253	0.508781	0.0672265	0.735981
16	rs4788705	73186871	G	A	chr16:73266679-73266785	79808	-0.212827	0.0672592	0.735981
1	rs35224554	79268736	A	T	chr1:79085586-79085765	182971	0.218331	0.0672696	0.735981
6	rs3093551	31550452	G	A	chr6:31539973-31539998	10454	-0.66904	0.0672805	0.735981
15	rs4906837	26272406	A	C	chr15:26108399-26108401	164005	-0.482091	0.0672842	0.735981
20	rs6066146	45599553	G	A	chr20:45523294-45523541	76012	0.24747	0.067286	0.735981
18	rs2042717	74194197	G	A	chr18:74240460-74240476	46263	-0.202185	0.0673168	0.735981
7	rs71542303	51519021	G	A	chr7:51384519-51384528	134493	0.572074	0.0673333	0.735981
12	rs1391792	24225818	G	A	chr12:24102807-24102832	122986	-0.263145	0.0674194	0.735981
6	rs1800837	33272626	A	G	chr6:33267991-33267996	4630	-0.235819	0.0674223	0.735981
6	rs6457109	29933261	G	A	chr6:30130881-30131001	197620	0.329491	0.0674851	0.735981
3	rs13082005	112270857	A	G	chr3:112359488-112359557	88631	0.193142	0.0674865	0.735981
17	rs347675	74275160	A	G	chr17:74236251-74236288	38872	0.414116	0.0675413	0.735981
8	rs3735869	1822639	A	G	chr8:1949246-1949342	126607	0.269495	0.067581	0.735981
4	rs13146272	187120211	C	A	chr4:187148563-187148688	28352	0.259339	0.0676106	0.735981
4	rs10025910	25610903	A	G	chr4:25657414-25657429	46511	0.875785	0.0676297	0.735981
17	rs16970090	32936539	A	G	chr17:32906454-32906456	30083	-0.605872	0.0676386	0.735981
20	rs4814905	19812245	A	C	chr20:19867136-19867145	54891	-0.223339	0.0676605	0.735981
2	rs11903756	69073928	A	G	chr2:68961987-68962012	111916	0.273909	0.0676617	0.735981
11	rs12574854	128209788	G	A	chr11:128457400-128457459	247612	0.285996	0.0677571	0.736632
4	rs10516825	89920082	A	C	chr4:89978251-89978566	58169	0.328748	0.0678228	0.736702
15	rs16976072	96620238	G	A	chr15:96869870-96870030	249632	1.71127	0.0678345	0.736702
18	rs2849275	75087000	A	C	chr18:74961724-74961727	125273	-0.330298	0.0678718	0.736721
16	rs77294637	57069011	A	G	chr16:57023022-57023191	45820	-0.65039	0.0679919	0.73703
15	rs8025140	96952908	A	G	chr15:96876486-96876737	76171	-0.24769	0.068023	0.73703
4	rs10014510	187292020	A	G	chr4:187148563-187148688	143332	0.268738	0.0680337	0.73703
17	rs4327113	66692612	A	G	chr17:66452343-66452567	240045	0.234422	0.0680589	0.73703
10	rs12260227	91059127	A	C	chr10:91295338-91295346	236211	-0.323682	0.0680843	0.73703
12	rs10506329	55126225	A	T	chr12:54891634-54891636	234589	0.277202	0.0681133	0.73703
18	rs17059866	74471031	A	G	chr18:74240460-74240476	230555	-0.272567	0.0682946	0.737419
6	rs3128941	32995962	G	A	chr6:32813448-32813531	182431	-0.217297	0.0682999	0.737419
17	rs8071312	38643385	A	G	chr17:38721888-38721942	78503	-0.4733	0.0683098	0.737419
6	rs3104404	32682174	A	C	chr6:32813448-32813531	131274	0.292623	0.0683112	0.737419
3	rs9818482	121850554	C	A	chr3:121612956-121612991	237563	-0.22388	0.0683269	0.737419
1	rs7512513	147086504	C	A	chr1:147012788-147012802	73702	0.282782	0.0684238	0.737687
6	rs2284178	31432125	A	G	chr6:31539973-31539998	107848	0.203895	0.0684827	0.737687
6	rs3131621	31425499	G	A	chr6:31322914-31322926	102573	-0.260947	0.0685494	0.737687
17	rs2060941	37982883	A	C	chr17:37856217-37856230	126653	0.36697	0.0686023	0.737687
2	rs10210979	239011252	A	G	chr2:239195537-239195602	184285	0.447781	0.0686582	0.737687
6	rs10484569	33058952	A	G	chr6:32813084-32813337	245615	0.532347	0.068663	0.737687
6	rs111461772	33373953	A	C	chr6:33267991-33267996	105957	0.59749	0.0686657	0.737687
11	rs10838586	46270441	C	A	chr11:46354562-46354567	84121	-0.259049	0.0686658	0.737687
6	rs3130592	33023832	A	G	chr6:32819921-32820102	203730	-0.313519	0.0687195	0.737687
15	rs11855457	29970704	A	G	chr15:30114474-30114651	143770	0.31106	0.0687385	0.737687
11	rs3016164	60836139	G	A	chr11:60738995-60739172	96967	0.323601	0.0687427	0.737687
18	rs11876259	74270181	A	G	chr18:74240460-74240476	29705	-0.8169	0.068876	0.738138
1	rs2878950	151464911	A	G	chr1:151693222-151693261	228311	-0.54445	0.0689505	0.738138
1	rs10788819	151895093	A	G	chr1:151693222-151693261	201832	0.285005	0.0689574	0.738138
6	rs3129275	33094258	A	G	chr6:33267991-33267996	173733	-0.200868	0.0689579	0.738138
6	rs56186956	105535155	G	A	chr6:105628000-105628022	92845	0.646344	0.0689626	0.738138
11	rs2714070	123379387	A	G	chr11:123430872-123430949	51485	0.279803	0.069009	0.738168
17	rs2662	39670098	A	C	chr17:39890494-39890581	220396	0.32037	0.0690365	0.738168
16	rs2238443	4035897	A	G	chr16:4000839-4000920	34977	0.238443	0.0690728	0.738175
10	rs59244063	134953586	A	G	chr10:135113191-135113384	159605	-0.214147	0.0691093	0.738185
6	rs416622	32973281	A	G	chr6:32819921-32820102	153179	-0.237393	0.069188	0.738202
15	rs4497630	30276341	A	G	chr15:30114474-30114651	161690	-0.318822	0.0691957	0.738202
7	rs9640008	1231678	G	A	chr7:1127709-1127767	103911	-0.178441	0.0692176	0.738202
5	rs876315	169742593	G	A	chr5:169724590-169724656	17937	0.232584	0.0693181	0.73868
17	rs73988205	44970144	A	G	chr17:44928967-44929215	40929	1.04589	0.0693335	0.73868
1	rs6587629	151855156	G	A	chr1:151693222-151693261	161895	-0.331078	0.0695707	0.740112
18	rs8092433	74747424	A	G	chr18:74961724-74961727	214300	0.277548	0.0696068	0.740112
12	rs10506970	89720306	G	A	chr12:89744488-89744524	24182	-0.405848	0.0696484	0.740112
6	rs11756897	32899139	G	A	chr6:32810706-32810742	88397	0.278526	0.0696602	0.740112
18	rs4891030	74295607	G	A	chr18:74240460-74240476	55131	0.230763	0.0696756	0.740112
18	rs9963935	74318960	A	G	chr18:74240460-74240476	78484	0.433218	0.0696819	0.740112
8	rs3779839	2048518	A	G	chr8:1949246-1949342	99176	-0.271613	0.069759	0.740305
15	rs12914248	97049139	G	A	chr15:96876248-96876367	172772	0.200314	0.0697714	0.740305
19	rs12981815	52173877	C	A	chr19:52391166-52391304	217289	-0.232066	0.0698254	0.740499
7	rs57313968	50482798	A	G	chr7:50348485-50348870	133928	0.934686	0.0698659	0.74055
6	rs241441	32797297	G	A	chr6:32819921-32820102	22624	0.273755	0.0699147	0.740689
21	rs78887991	44850808	A	G	chr21:44819112-44819445	31363	0.564469	0.0699654	0.740847
6	rs9295910	30687714	A	T	chr6:30720261-30720484	32547	-0.482987	0.0701274	0.741851
3	rs4684808	11822616	A	G	chr3:11623526-11624023	198593	-0.671111	0.0701362	0.741851
6	rs28367832	31305731	G	A	chr6:31527920-31528239	222189	0.231296	0.0702565	0.741851
10	rs303169	91195363	G	A	chr10:91295338-91295346	99975	0.278965	0.0702567	0.741851
11	rs35516683	128595673	A	G	chr11:128457400-128457459	138214	0.582796	0.0702668	0.741851
14	rs10145997	23047866	A	G	chr14:22993036-22993190	54676	-0.228494	0.0702746	0.741851
6	rs615698	32574190	G	A	chr6:32810706-32810742	236516	-0.256894	0.0703164	0.741914
1	rs10779725	9509782	G	A	chr1:9714397-9714845	204615	0.295874	0.0703753	0.742159
1	rs2047280	147236233	A	G	chr1:147012788-147012802	223431	-0.25049	0.0705361	0.743477
11	rs2846300	123375792	G	A	chr11:123396299-123396370	20507	0.253556	0.0705723	0.743481
6	rs2242660	31597753	A	G	chr6:31539973-31539998	57755	-0.245665	0.0706748	0.743874
17	rs4508477	66693536	G	A	chr17:66452343-66452567	240969	-0.221625	0.0707102	0.743874
15	rs12591828	30270578	A	G	chr15:30114474-30114651	155927	-0.329148	0.0707171	0.743874
15	rs74368288	30232542	A	G	chr15:30114474-30114651	117891	-2.25473	0.0708042	0.743945
6	rs2523608	31322559	G	A	chr6:31544694-31544931	222135	0.204754	0.0708278	0.743945
15	rs1437774	97081557	G	C	chr15:96869870-96870030	211527	0.339184	0.0708314	0.743945
15	rs1437757	96913436	G	A	chr15:96876248-96876367	37069	-0.206693	0.0708907	0.744191
6	rs3135333	32963784	A	G	chr6:32813448-32813531	150253	-0.26322	0.0710253	0.744483
15	rs12438258	96950375	A	G	chr15:96869870-96870030	80345	0.369176	0.0710692	0.744483
4	rs34954596	25806319	A	G	chr4:25657414-25657429	148890	0.765942	0.0710836	0.744483
17	rs8068137	74165189	A	G	chr17:74236251-74236288	71062	-0.309921	0.0711303	0.744483
2	rs2667015	160868586	A	G	chr2:160655036-160655081	213505	-0.236134	0.071135	0.744483
18	rs868780	75109617	A	G	chr18:74961724-74961727	147890	-0.29359	0.0711607	0.744483
12	rs10842260	24180799	A	G	chr12:24104007-24104115	76684	0.207463	0.0711785	0.744483
2	rs11889825	239417445	A	G	chr2:239195537-239195602	221843	-0.252495	0.0712055	0.744483
4	rs6826369	25461626	G	A	chr4:25657414-25657429	195788	0.559772	0.0712636	0.744715
7	rs55703062	134307947	G	A	chr7:134464242-134464288	156295	-0.326973	0.0713606	0.745158
15	rs9806684	100701154	C	A	chr15:100882165-100882213	181011	-0.269739	0.0713777	0.745158
2	rs11127315	1827040	G	A	chr2:1748337-1748617	78423	0.300827	0.0715037	0.745821
5	rs1835959	139920311	G	A	chr5:139927191-139927271	6880	0.432143	0.0715646	0.745821
21	rs462471	42836476	A	G	chr21:42688635-42688675	147801	0.340442	0.0716091	0.745821
6	rs453461	33018548	A	G	chr6:32822911-32823116	195432	0.230051	0.0716407	0.745821
12	rs116918670	24335406	G	A	chr12:24102807-24102832	232574	-0.528366	0.0716507	0.745821
12	rs79865478	23995329	G	A	chr12:24104007-24104115	108678	0.690238	0.0716976	0.745821
2	rs62114751	1874742	G	A	chr2:1748337-1748617	126125	-0.367388	0.0717145	0.745821
6	rs176248	32965942	A	G	chr6:32810706-32810742	155200	-0.27048	0.0717801	0.745821
19	rs6413435	18497137	A	G	chr19:18549131-18549134	51994	0.321512	0.0717821	0.745821
11	rs7952436	67024534	A	G	chr11:67251677-67251939	227143	-0.530309	0.0718007	0.745821
12	rs77793283	130735717	G	A	chr12:130527104-130527106	208611	-0.600669	0.0718366	0.745821
[truncated: 18,755 more rows]
